# Supplementary material for: Comparative genomic analyses of Escherichia coli ST405 strains from Pakistan
Source: mSystems. 2026 Mar 16;11(4):e01685-25. doi: 10.1128/msystems.01685-25 (PMC13098264; doi:10.1128/msystems.01685-25)
Supplement: Table S4 — E. coli ST405 genomes used in this study and their information. [file msystems.01685-25-s0008.xlsx]

## Sheet: Table S4
Table S4. E. coli ST405 genomes used in this study and their information
Genome asseccion No.	BAPS	Subgroup	One Health	Specimen	Serotype	FimH type
GCA_014794065.1	4	B	Human	urine/urine-related	O45:H6	FimH263
GCA_025046035.1	4	B	Human	N/A	O102:H6	FimH263
GCF_018421395.1	4	B	Human	Respiratory	O102:H6	FimH263
GCA_023891485.1	4	B	Human	urine/urine-related	O102:H6	FimH263
GCA_034401975.1	4	B	N/A	N/A	O102:H6	FimH263
GCA_026153075.1	4	B	N/A	N/A	O102:H6	FimH263
GCA_014231465.1	4	B	N/A	N/A	O102:H6	FimH263
GCA_012416325.1	4	B	N/A	N/A	O102:H6	FimH263
GCF_013353295.1	4	B	Environment	N/A	O102:H6	FimH30
GCA_008040925.1	4	B	Human	gastrointestinal	O102:H6	FimH41
GCA_029739905.1	4	B	N/A	N/A	O102:H6	FimH41
GCA_017173775.1	4	B	N/A	N/A	O102:H6	FimH41
GCA_012054565.1	4	B	Animal	N/A	O102:H6	FimH41
GCA_014082445.1	4	B	Human	gastrointestinal	O102:H6	FimH41
GCF_002513525.1	4	B	Human	gastrointestinal	O2:O50:H4	FimH54
GCF_002468745.1	4	B	Human	gastrointestinal	O2:H4	FimH54
GCA_025472935.1	4	B	Human	blood/blood related	O19:H4	FimH54
GCF_003388195.1	4	B	Human	tissue/body fluid	O19:H4	FimH54
GCA_036957885.1	4	B	Human	gastrointestinal	O19:H4	FimH54
GCA_017001915.1	1	A	Human	urine/urine-related	O2:O50:H4	FimH56
GCA_003880835.1	1	A	Human	N/A	O2:O50:H4	FimH56
GCA_018181115.1	1	A	Human	N/A	O2:O50:H4	FimH56
GCA_012920365.1	1	A	Human	N/A	O2:O50:H4	FimH56
GCA_026356895.1	1	A	Human	urine/urine-related	O2:O50:H4	FimH56
GCA_000407845.1	1	A	N/A	N/A	O2:O50:H4	FimH56
GCA_000350785.1	1	A	N/A	N/A	O2:O50:H4	FimH56
GCA_014822995.1	1	A	Human	urine/urine-related	O2:O50:H4	FimH56
GCA_014154325.1	1	A	Human	blood/blood related	O2:O50	FimH56
GCA_012906545.1	1	A	N/A	N/A	O2:O50:H4	FimH56
GCA_014144255.1	1	A	Human	urine/urine-related	O2:O50:H4	FimH56
GCA_036954845.1	1	A	Human	gastrointestinal	O2:O50:H4	FimH56
GCA_000456365.1	1	A	Human	blood/blood related	O2:O50:H4	FimH56
GCA_900448635.1	1	A	N/A	N/A	O2:O50:H4	FimH56
GCA_017063395.1	1	A	Human	urine/urine-related	O2:O50:H4	FimH56
GCA_014464535.1	1	A	N/A	N/A	O2:O50:H4	FimH56
GCA_012529415.1	1	A	N/A	N/A	O2:O50:H4	FimH56
GCA_003333685.1	1	A	Human	N/A	O2:O50:H4	FimH56
GCA_012773075.1	1	A	Human	N/A	O2:O50:H4	FimH56
GCA_014387085.1	1	A	N/A	N/A	O2:O50:H4	FimH56
GCA_014386265.1	1	A	N/A	N/A	O2:O50:H4	FimH56
GCF_002465815.1	1	A	Human	blood/blood related	O2:O50:H4	FimH56
GCA_014136305.1	1	A	Human	blood/blood related	O2:O50:H4	FimH56
GCA_014139065.1	1	A	Human	blood/blood related	O2:O50	FimH56
GCA_023705335.1	1	A	Environment	N/A	O2:O50:H4	FimH56
GCA_028498975.1	1	A	Human	blood/blood related	O2:O50:H4	FimH56
GCA_028476675.1	1	A	Human	urine/urine-related	O2:O50:H4	FimH56
GCA_038400055.1	1	A	Human	blood/blood related	O2:O50:H4	FimH56
GCA_032842295.1	1	A	Human	N/A	O2:O50:H4	FimH56
GCF_002459675.1	1	A	Human	gastrointestinal	O2:O50:H4	FimH56
GCF_002460475.1	1	A	Human	gastrointestinal	O2:O50:H4	FimH56
GCF_002459685.1	1	A	Human	gastrointestinal	O2:O50:H4	FimH56
GCA_014143265.1	1	A	Human	urine/urine-related	O2:O50:H4	FimH56
GCA_014095375.1	1	A	Human	N/A	O2:O50:H4	FimH56
GCA_012575185.1	1	A	Human	N/A	O2:O50:H4	FimH56
GCA_012562705.1	1	A	Human	N/A	O2:O50:H4	FimH56
GCA_000488455.1	1	A	Human	N/A	O2:O50:H6	FimH56
GCA_012581165.1	1	A	N/A	N/A	O2:O50:H4	FimH56
GCA_013045185.1	1	A	Animal	N/A	H4	FimH56
GCA_012404445.2	1	A	Environment	N/A	O2:O50:H4	FimH56
GCA_014079205.1	1	A	Human	urine/urine-related	O2:O50:H4	FimH56
GCF_015551085.1	1	A	Human	gastrointestinal	O2:O50:H4	FimH56
GCA_028314605.1	1	A	Human	N/A	O2:O50:H4	FimH56
GCA_014143575.1	1	A	Human	urine/urine-related	O2:O50:H4	FimH56
GCA_001032735.1	1	A	Human	N/A	O2:O50:H4	FimH56
GCA_014082305.1	1	A	Human	gastrointestinal	O2:O50:H4	FimH56
GCA_012494785.1	1	A	N/A	N/A	O2:O50:H4	FimH56
GCA_000485615.1	6	C	Human	N/A	O102:H6	FimH29
GCA_025048715.1	6	C	Human	N/A	H6	FimH27
GCA_012213595.1	6	C	Animal	N/A	O102:H6	FimH27
GCA_013008775.1	6	C	N/A	N/A	O102:H6	FimH27
GCA_013010295.1	6	C	N/A	N/A	O102:H6	FimH27
GCA_013008675.1	6	C	N/A	N/A	O102:H6	FimH27
GCA_013010115.1	6	C	N/A	N/A	O102:H6	FimH27
GCA_013010135.1	6	C	N/A	N/A	O102:H6	FimH27
GCA_013010055.1	6	C	N/A	N/A	O102:H6	FimH27
GCA_013010175.1	6	C	N/A	N/A	O102:H6	FimH27
GCA_013010075.1	6	C	N/A	N/A	O102:H6	FimH27
GCA_012528415.1	6	C	Human	urine/urine-related	O102:H6	FimH27
GCA_026377835.1	6	C	Human	urine/urine-related	O102:H6	FimH27
GCA_015021195.1	6	C	Human	Respiratory	O102:H6	FimH27
GCA_014186515.1	6	C	Human	gastrointestinal	O102:H6	FimH27
GCA_013025825.1	6	C	N/A	N/A	O102:H6	FimH27
GCF_002116485.1	6	C	Human	N/A	O102:H6	FimH27
GCF_039579725.1	6	C	Human	gastrointestinal	O102:H6	FimH27
GCA_031524935.1	6	C	Human	gastrointestinal	O102:H6	FimH27
GCF_013355905.1	6	C	Environment	N/A	O102:H6	FimH27
GCA_017736915.1	6	C	Human	gastrointestinal	O102:H6	FimH27
GCA_017737655.1	6	C	Human	gastrointestinal	O102:H6	FimH27
GCA_017737635.1	6	C	Human	gastrointestinal	O102:H6	FimH27
GCA_013029885.1	6	C	N/A	N/A	O102:H6	FimH27
GCA_023387355.1	6	C	Human	gastrointestinal	O102:H6	FimH27
GCA_030879005.1	6	C	Human	blood/blood related	O102:H6	FimH27
GCA_015041455.1	6	C	Human	blood/blood related	O102:H6	FimH27
GCA_018555545.1	6	C	Human	N/A	O102:H6	FimH27
GCA_024917475.1	6	C	Human	blood/blood related	O102:H6	FimH27
GCA_028505305.1	6	C	Human	urine/urine-related	O102:H6	FimH27
GCA_017756165.1	6	C	Animal	N/A	O102:H6	FimH27
GCA_024273735.1	6	C	Human	N/A	O102:H6	FimH27
GCA_025366775.1	6	C	Human	N/A	O102:H6	FimH27
GCA_025366535.1	6	C	Human	N/A	O102:H6	FimH27
GCA_013015735.1	6	C	N/A	N/A	O102:H6	FimH27
GCA_032257705.1	6	C	Human	urine/urine-related	O102:H6	FimH27
GCA_020514715.1	6	C	Environment	N/A	O102:H6	FimH27
GCA_029623075.1	6	C	Human	abdominal	O102:H6	FimH27
GCA_013026665.1	6	C	N/A	N/A	O102:H6	FimH27
GCA_028473765.1	6	C	Human	urine/urine-related	O102:H6	FimH27
GCA_011028205.1	6	C	Human	N/A	O102:H6	FimH27
GCA_015013415.1	6	C	Human	urine/urine-related	H6	FimH27
GCA_018208335.1	4	B	Human	blood/blood related	N/A	#N/A
GCA_018208315.1	4	B	Human	blood/blood related	N/A	No FimH type found.
GCA_012707265.1	6	C	Human	blood/blood related	O102:H6	FimH27
GCA_032842335.1	6	C	Human	N/A	O102:H6	FimH27
GCA_026379595.1	6	C	Human	urine/urine-related	O102:H6	FimH27
GCA_034026955.1	6	C	Human	gastrointestinal	O102:H6	FimH27
GCA_034025655.1	6	C	Human	urine/urine-related	O102:H6	FimH27
GCA_033984775.1	6	C	Human	gastrointestinal	O102:H6	FimH27
GCA_034027015.1	6	C	Human	gastrointestinal	O102:H6	FimH27
GCA_025045215.1	6	C	Human	N/A	O102:H6	FimH27
GCA_014082545.1	6	C	Human	blood/blood related	O102:H6	FimH27
GCA_025367295.1	6	C	Human	N/A	O102:H6	FimH27
GCA_025048855.1	6	C	Human	N/A	O102:H6	FimH27
GCA_037392755.1	6	C	Human	N/A	O102:H6	FimH27
GCA_003730615.1	6	C	Human	N/A	O102:H6	FimH27
GCA_000692635.1	6	C	Human	blood/blood related	O102:H6	FimH27
GCA_012477635.1	6	C	Human	Respiratory	O102:H6	FimH27
GCA_032878435.2	6	C	Human	urine/urine-related	O102:H6	FimH27
GCA_032978325.2	6	C	Human	urine/urine-related	O102:H6	FimH27
GCF_014901375.1	6	C	Human	N/A	O102:H6	FimH27
GCA_012645005.1	6	C	Human	N/A	O102:H6	FimH27
GCA_026382035.1	6	C	Human	urine/urine-related	O102:H6	FimH27
GCA_016904495.1	6	C	Human	N/A	O102:H6	FimH27
GCF_026412165.1	6	C	Human	N/A	H6	FimH27
GCA_033544815.1	6	C	Human	blood/blood related	O102:H6	FimH27
GCA_024656995.1	6	C	Human	gastrointestinal	O102:H6	FimH27
GCA_004567565.1	6	C	Human	urine/urine-related	O102:H6	FimH27
GCA_033982575.1	6	C	Human	urine/urine-related	O102:H6	FimH27
GCA_032539605.1	6	C	Human	urine/urine-related	O102:H6	FimH27
GCA_015195545.1	6	C	Human	urine/urine-related	O102:H6	FimH27
GCA_012443035.1	6	C	Human	Respiratory	O102:H6	FimH27
GCA_003939825.1	6	C	Environment	N/A	O102:H6	FimH27
GCA_003937625.1	6	C	Environment	N/A	O102:H6	FimH27
GCA_033544515.1	6	C	Human	blood/blood related	O102:H6	FimH27
GCA_031854755.1	6	C	Human	blood/blood related	O102:H6	FimH27
GCA_033544195.1	6	C	Human	blood/blood related	O102:H6	FimH27
GCA_027224045.1	6	C	Human	urine/urine-related	O102:H6	FimH27
GCA_026238855.1	6	C	Animal	N/A	O102:H6	FimH27
GCF_006238785.1	6	C	Human	N/A	O102:H6	FimH27
GCA_018554815.1	6	C	Human	N/A	O102:H6	FimH27
GCA_018552755.1	6	C	Human	N/A	O102:H6	FimH27
GCA_014824155.1	6	C	Human	urine/urine-related	O102:H6	FimH27
GCA_027224585.1	6	C	Human	urine/urine-related	O102:H6	FimH27
GCA_020824575.1	6	C	Human	gastrointestinal	O2:O50:H6	FimH27
GCF_030006995.1	6	C	Human	gastrointestinal	O102:H6	FimH27
GCA_000459895.1	6	C	Human	urine/urine-related	O102:H6	FimH27
GCA_000456945.1	6	C	Human	blood/blood related	O102:H6	FimH27
GCA_013015565.1	6	C	N/A	N/A	O102:H6	FimH27
GCA_018158415.1	6	C	Human	N/A	O102	FimH27
GCA_017185775.1	6	C	N/A	N/A	O102:H6	FimH27
GCA_005508815.1	6	C	Human	urine/urine-related	O102:H6	FimH27
GCA_026681675.1	6	C	Human	gastrointestinal	O102:H6	FimH27
GCA_013023625.1	6	C	Human	urine/urine-related	O102:H6	FimH27
GCA_034021945.1	6	C	Human	urine/urine-related	O102:H6	FimH27
GCA_032542995.1	6	C	Human	urine/urine-related	O102:H6	FimH27
GCA_014090725.1	6	C	Human	urine/urine-related	O102:H6	FimH27
GCA_018343095.1	6	C	Human	urine/urine-related	O102:H6	FimH27
GCF_039548575.1	6	C	Human	N/A	O102:H6	FimH27
GCF_037080175.1	6	C	Human	urine/urine-related	O102:H6	FimH27
GCA_026539525.1	6	C	Human	N/A	O102:H6	FimH27
GCA_013025765.1	6	C	N/A	N/A	O102:H6	FimH27
GCA_025269215.1	6	C	Human	gastrointestinal	O102:H6	FimH27
GCA_018184915.1	6	C	Human	N/A	O102:H6	FimH27
GCA_012400885.1	6	C	Human	N/A	O102:H6	FimH27
GCA_012288385.1	6	C	Human	N/A	O102:H6	FimH27
GCA_012406565.1	6	C	Human	N/A	O102:H6	FimH27
GCA_015134535.1	6	C	Human	N/A	O102:H6	FimH27
GCF_006233665.1	6	C	Human	N/A	O102:H6	FimH27
GCA_012564505.1	6	C	Human	N/A	O102:H6	FimH27
GCA_022143435.1	6	C	Human	N/A	O102:H6	FimH27
GCA_026080145.1	6	C	Human	N/A	O102:H6	FimH27
GCA_030920405.1	6	C	Human	urine/urine-related	O102:H6	FimH27
GCF_006236005.1	6	C	Human	N/A	O102:H6	FimH27
GCA_024769455.1	6	C	Human	N/A	O102:H6	FimH29
GCA_031578195.1	6	C	Human	urine/urine-related	O102:H6	FimH29
GCA_013080345.1	6	C	N/A	N/A	O102:H6	FimH29
GCA_013174105.1	6	C	Human	blood/blood related	O102	FimH29
GCA_017171395.1	6	C	Human	N/A	O102	FimH29
GCA_015163255.1	6	C	Human	blood/blood related	O102	FimH29
GCA_015163065.1	6	C	Human	blood/blood related	O102	FimH29
GCA_026684895.1	6	C	Human	gastrointestinal	O102:H6	FimH29
GCA_013012005.1	6	C	Human	N/A	O102:H6	FimH29
GCA_013011755.1	6	C	Human	N/A	O102:H6	FimH29
GCA_012492765.1	6	C	Human	blood/blood related	O102:H6	FimH29
GCA_013083885.1	6	C	N/A	N/A	O102:H6	FimH29
GCA_031947775.1	6	C	Human	N/A	O102:H6	FimH1748
GCA_018588305.1	6	C	Human	gastrointestinal	O102:H6	FimH1748
GCA_012775775.1	6	C	Human	N/A	O102:H6	FimH1748
GCF_006232705.1	6	C	Human	N/A	O102:H6	FimH29
GCA_012474515.1	6	C	Human	urine/urine-related	O102:H6	FimH29
GCA_018605865.1	6	C	Human	blood/blood related	O102:H6	FimH29
GCA_032306755.1	6	C	Human	urine/urine-related	O102:H6	FimH29
GCA_032304335.1	6	C	Human	N/A	O102:H6	FimH29
GCA_031779205.1	6	C	Human	urine/urine-related	O102:H6	FimH29
GCF_000782155.1	6	C	Human	blood/blood related	O102:H6	FimH29
GCF_000779365.1	6	C	Human	blood/blood related	O102:H6	FimH29
GCF_000779275.1	6	C	Human	blood/blood related	O102:H6	FimH29
GCF_000779095.1	6	C	Human	blood/blood related	O102:H6	FimH29
GCA_013017085.1	6	C	N/A	N/A	O102:H6	FimH29
GCA_012492805.1	6	C	Human	blood/blood related	O102:H6	FimH29
GCA_033023355.1	6	C	Human	blood/blood related	O102:H6	FimH29
GCA_014478295.1	6	C	Human	blood/blood related	O102:H6	FimH29
GCA_012537475.1	6	C	Human	blood/blood related	O102:H6	FimH29
GCF_006230085.1	6	C	Human	N/A	O102:H6	FimH29
GCA_004025185.1	6	C	Human	blood/blood related	O102:H6	FimH29
GCA_016904255.1	6	C	Human	N/A	O102:H6	FimH29
GCA_026133045.1	6	C	Human	blood/blood related	O102:H6	FimH29
GCA_016456285.1	6	C	Human	N/A	O102	FimH29
GCA_016456345.1	6	C	Human	N/A	O102	FimH29
GCA_016904335.1	6	C	Human	N/A	O102	FimH29
GCA_018552695.1	6	C	Human	N/A	O102:H6	FimH27
GCA_021498145.1	6	C	Human	tissue/body fluid	O102:H6	FimH29
GCA_013010445.1	6	C	Human	gastrointestinal	O102:H6	FimH29
GCA_012037725.1	6	C	Environment	N/A	O102:H6	FimH29
GCA_012470835.1	6	C	Human	urine/urine-related	O102:H6	FimH29
GCA_029583265.1	6	C	Human	urine/urine-related	O25:H6	FimH29
GCA_026690955.1	6	C	Human	gastrointestinal	H6	FimH29
GCA_026685595.1	6	C	Human	gastrointestinal	O102:H6	FimH29
GCA_017842375.1	6	C	Human	urine/urine-related	O102:H6	FimH29
GCA_014462305.1	6	C	N/A	N/A	O102:H6	FimH29
GCA_014154575.1	6	C	Human	urine/urine-related	O102:H6	FimH27
GCA_014143075.1	6	C	Human	urine/urine-related	O102:H6	FimH27
GCA_012170515.1	6	C	N/A	N/A	H6	FimH27
GCA_019148955.1	6	C	Human	Respiratory	O102:H6	FimH27
GCA_031954865.1	6	C	Human	N/A	O102:H6	FimH27
GCA_029070525.1	6	C	Human	urine/urine-related	O102:H6	FimH27
GCA_018599995.1	6	C	Human	urine/urine-related	O102:H6	FimH27
GCA_018599895.1	6	C	Human	blood/blood related	O102:H6	FimH27
GCA_020827635.1	6	C	Human	blood/blood related	O102:H6	FimH27
GCA_034296395.1	6	C	Animal	N/A	O102:H6	FimH29
GCF_001616285.1	6	C	Animal	N/A	O102:H6	FimH29
GCF_001615615.1	6	C	Animal	N/A	O102:H6	FimH29
GCA_020827575.1	6	C	Human	blood/blood related	O102:H6	FimH27
GCA_032259185.1	6	C	Human	urine/urine-related	O102:H6	FimH27
GCA_002152135.1	6	C	Human	N/A	O102:H6	FimH27
GCA_025697745.1	6	C	Human	N/A	O102:H6	FimH27
GCA_902703255.1	6	C	Human	urine/urine-related	O102:H6	FimH27
GCA_029739015.1	6	C	N/A	N/A	O102:H6	FimH27
GCA_026312115.1	6	C	Human	urine/urine-related	O102:H6	FimH27
GCA_019228285.1	6	C	Human	urine/urine-related	H6	FimH27
GCA_015021575.1	6	C	Human	blood/blood related	O102:H6	FimH27
GCF_021416325.1	6	C	Human	blood/blood related	O102:H6	FimH27
GCA_018095225.1	6	C	Human	gastrointestinal	O102:H6	FimH27
GCA_022696745.1	6	C	Environment	N/A	O102:H6	FimH27
GCA_036613535.1	6	C	Human	N/A	O102:H6	FimH27
GCA_036614735.1	6	C	Human	N/A	O102:H6	FimH27
GCA_036614515.1	6	C	Human	N/A	O102:H6	FimH27
GCA_036613695.1	6	C	Human	N/A	O102:H6	FimH27
GCA_023019345.1	6	C	Human	urine/urine-related	O102:H6	FimH27
GCA_013113515.1	6	C	Human	blood/blood related	O102:H6	FimH27
GCA_017896485.1	6	C	Human	N/A	O102:H6	FimH27
GCA_033545075.1	6	C	Human	blood/blood related	O102:H6	FimH27
GCA_031628675.1	6	C	Human	urine/urine-related	O102:H6	FimH27
GCF_032667015.1	6	C	Human	blood/blood related	O102:H6	FimH27
GCA_032333635.2	6	C	Human	urine/urine-related	O102:H6	FimH27
GCA_030792685.1	6	C	Human	tissue/body fluid	O102:H6	FimH27
GCA_012983455.1	6	C	Human	N/A	O102:H6	FimH27
GCA_018589265.1	6	C	Human	urine/urine-related	O102:H6	FimH27
GCA_018586925.1	6	C	Human	urine/urine-related	O102:H6	FimH27
GCA_025527335.1	5	C	Human	N/A	O102:H6	FimH27
GCA_021048045.1	5	C	Human	urine/urine-related	O102:H6	FimH27
GCA_025265005.1	5	C	Human	gastrointestinal	O102:H6	FimH27
GCA_031947705.1	5	C	Human	N/A	O102:H6	FimH27
GCA_021461265.1	5	C	Human	N/A	O102:H6	FimH27
GCA_012645145.1	5	C	Human	gastrointestinal	O102:H6	FimH27
GCA_024767155.1	5	C	Human	urine/urine-related	O102:H6	FimH27
GCA_012645125.1	5	C	Human	gastrointestinal	O102:H6	FimH27
GCA_012741075.1	5	C	Human	urine/urine-related	O102:H6	FimH27
GCA_012480035.1	5	C	Human	urine/urine-related	O102:H6	FimH27
GCA_026383355.1	5	C	Human	urine/urine-related	O102:H6	FimH27
GCA_014643295.1	5	C	Human	blood/blood related	O102:H6	FimH27
GCA_018591535.1	5	C	Human	urine/urine-related	O102:H6	FimH27
GCA_012667305.1	5	C	Human	N/A	O102:H6	FimH27
GCA_031955225.1	5	C	Human	N/A	O102:H6	FimH27
GCA_020298085.1	5	C	Human	N/A	O102:H6	FimH27
GCA_018557025.1	5	C	Human	N/A	H6	FimH27
GCA_013172025.1	5	C	Human	blood/blood related	O102:H6	FimH27
GCA_026379895.1	5	C	Human	urine/urine-related	O102:H6	FimH27
GCA_025367195.1	5	C	Human	N/A	O102:H6	FimH27
GCA_012485655.1	5	C	Human	blood/blood related	O102:H6	FimH27
GCA_012302585.1	5	C	Human	N/A	O102:H6	FimH27
GCF_003057445.1	5	C	Human	N/A	O102:H6	FimH27
GCA_032878455.2	5	C	Human	urine/urine-related	O102:H6	FimH27
GCA_012536275.1	5	C	Human	blood/blood related	O102:H6	FimH27
GCA_025258225.1	5	C	Human	blood/blood related	O102:H6	FimH27
GCA_033440565.1	5	C	Human	blood/blood related	O102:H6	FimH27
GCA_013016015.1	5	C	N/A	N/A	O102:H6	FimH27
GCA_013173685.1	5	C	Human	blood/blood related	O102:H6	FimH27
GCA_017172235.1	5	C	Human	N/A	O102:H6	FimH27
GCA_013173405.1	5	C	Human	blood/blood related	O102:H6	FimH27
GCA_016851485.1	5	C	Human	N/A	O102:H6	FimH27
GCA_030928135.1	5	C	Human	blood/blood related	O102:H6	FimH27
GCA_038431395.1	5	C	Animal	N/A	O102:H6	FimH27
GCA_021542015.1	5	C	Human	N/A	O102:H6	FimH27
GCA_012297465.1	5	C	Human	gastrointestinal	O102:H6	FimH27
GCA_021702235.1	5	C	Animal	N/A	O102:H6	FimH27
GCA_033286905.2	5	C	Human	urine/urine-related	O102:H6	FimH27
GCA_012474555.1	5	C	Human	blood/blood related	O102:H6	FimH27
GCA_030510145.1	5	C	Human	gastrointestinal	O102:H6	FimH27
GCA_025525415.1	5	C	Human	N/A	O102:H6	FimH27
GCA_013000585.1	5	C	Human	blood/blood related	O102:H6	FimH27
GCA_020872595.1	5	C	Human	gastrointestinal	O102:H6	FimH27
GCA_026323915.1	5	C	Human	urine/urine-related	O102:H6	FimH27
GCA_017736255.1	5	C	Human	gastrointestinal	O102:H6	FimH27
GCA_017736235.1	5	C	Human	gastrointestinal	O102:H6	FimH27
GCA_017811915.1	5	C	Human	gastrointestinal	O102:H6	FimH27
GCA_017736215.1	5	C	Human	gastrointestinal	O102:H6	FimH27
GCA_017737255.1	5	C	Human	gastrointestinal	O102:H6	FimH27
GCA_026234215.1	5	C	Animal	N/A	O102:H6	FimH27
GCA_026234265.1	5	C	Animal	N/A	O102:H6	FimH27
GCA_034161925.1	5	C	Human	blood/blood related	O102:H6	FimH27
GCA_031616715.1	5	C	Animal	N/A	H6	FimH27
GCA_030821635.1	5	C	Human	urine/urine-related	O102:H6	FimH27
GCA_020872835.1	5	C	Human	gastrointestinal	O102:H6	FimH27
GCA_033545935.1	5	C	Human	blood/blood related	O102:H6	FimH27
GCA_026385915.1	5	C	Human	urine/urine-related	O102:H6	FimH27
GCA_016390805.1	5	C	Human	tissue/body fluid	O102:H6	FimH27
GCA_015013775.1	5	C	Human	N/A	O102:H6	FimH27
GCA_026381895.1	5	C	Human	urine/urine-related	O102:H6	FimH3201
GCA_032335875.2	5	C	Human	urine/urine-related	O102:H6	FimH27
GCF_026411765.1	5	C	Human	N/A	H6	FimH27
GCA_032878475.2	5	C	Human	urine/urine-related	O102:H6	FimH27
GCA_015958825.3	5	C	Human	N/A	O102:H6	FimH27
GCA_016386885.1	5	C	Human	urine/urine-related	O102:H6	FimH27
GCA_012657715.1	5	C	Human	N/A	O102:H6	FimH27
GCA_020858295.1	5	C	Human	N/A	H6	FimH27
GCA_033543135.1	5	C	Human	blood/blood related	O102:H6	FimH27
GCF_037030345.1	5	C	Human	urine/urine-related	O102:H6	FimH27
GCA_033545275.1	5	C	Human	blood/blood related	O102:H6	FimH27
GCA_033543635.1	5	C	Human	blood/blood related	O102:H6	FimH27
GCA_026379975.1	5	C	Human	urine/urine-related	O102:H6	FimH27
GCA_012644305.1	5	C	Human	N/A	O102:H6	FimH27
GCA_030508325.1	5	C	Human	N/A	O102:H6	FimH27
GCA_013006415.1	5	C	Human	urine/urine-related	O102:H6	FimH27
GCA_015285945.1	5	C	Human	urine/urine-related	O102:H6	FimH27
GCA_015284495.1	5	C	Human	blood/blood related	O102:H6	FimH27
GCA_029742845.1	5	C	N/A	N/A	O102:H6	FimH27
GCA_026385855.1	5	C	Human	urine/urine-related	O102:H6	FimH27
GCA_018599915.1	5	C	Human	Respiratory	O102:H6	FimH27
GCA_032185705.1	5	C	Human	gastrointestinal	O102:H6	FimH27
GCA_014686925.1	5	C	Animal	N/A	O102:H6	FimH27
GCA_026405445.1	5	C	N/A	N/A	O102:H6	FimH27
GCA_025325105.1	5	C	Environment	N/A	O102:H6	FimH27
GCA_012920085.1	5	C	Human	N/A	O102:H6	FimH27
GCA_012849775.1	5	C	Human	N/A	O102:H6	FimH27
GCA_017053395.1	5	C	Human	urine/urine-related	O102:H6	FimH27
GCA_017053355.1	5	C	Human	gastrointestinal	O102:H6	FimH27
GCA_012536295.1	5	C	Human	Respiratory	O102:H6	FimH27
GCA_012505285.1	5	C	Human	Respiratory	O102:H6	FimH27
GCA_038036325.1	5	C	Environment	N/A	O102:H6	FimH27
GCA_024256565.2	5	C	Animal	N/A	O102:H6	FimH27
GCA_021529795.1	5	C	Human	N/A	O102:H6	FimH27
GCA_021529395.1	5	C	Human	N/A	O102:H6	FimH27
GCA_025259125.1	5	C	Human	gastrointestinal	O102:H6	FimH27
GCA_030511365.1	5	C	Human	gastrointestinal	O102:H6	FimH27
GCA_012859955.1	5	C	Human	N/A	O102:H6	FimH27
GCA_014169115.1	5	C	N/A	N/A	O102:H6	FimH27
GCA_031953045.1	5	C	Human	N/A	O102:H6	FimH27
GCA_013019065.1	5	C	N/A	N/A	O102:H6	FimH27
GCA_012461985.1	5	C	Human	blood/blood related	O102:H6	FimH27
GCA_026132775.1	5	C	Human	blood/blood related	O102:H6	FimH27
GCA_025265805.1	5	C	Human	blood/blood related	O102:H6	FimH27
GCF_021483245.1	5	C	Human	N/A	O102:H6	FimH27
GCA_012672105.1	5	C	N/A	N/A	O102:H6	FimH27
GCA_014822655.1	5	C	Human	urine/urine-related	O102:H6	FimH27
GCA_026378955.1	5	C	Human	urine/urine-related	O102:H6	FimH27
GCA_031577875.1	5	C	Human	urine/urine-related	O102:H6	FimH27
GCA_031577495.1	5	C	Human	urine/urine-related	O102:H6	FimH27
GCA_030919705.1	5	C	Human	urine/urine-related	O102:H6	FimH27
GCA_030882065.1	5	C	Human	urine/urine-related	O102:H6	FimH27
GCA_029889465.1	5	C	Human	urine/urine-related	O102:H6	FimH27
GCA_034678465.1	5	C	Human	blood/blood related	O102:H6	FimH27
GCA_032279925.1	5	C	Human	abdominal	O102:H6	FimH27
GCA_032379055.1	5	C	Animal	N/A	O102:H6	FimH27
GCA_034681935.1	5	C	Human	Respiratory	O102:H6	FimH27
GCA_034681145.1	5	C	Human	Respiratory	O102:H6	FimH27
GCA_032377275.1	5	C	Animal	N/A	O102:H6	FimH27
GCA_034680945.1	5	C	Human	gastrointestinal	O102:H6	FimH27
GCA_030877005.1	5	C	Human	blood/blood related	H6	FimH27
GCA_032378555.1	5	C	Animal	N/A	O102:H6	FimH27
GCA_034675665.1	5	C	Human	urine/urine-related	O102:H6	FimH27
GCF_011045275.1	5	C	Animal	N/A	O102:H6	FimH27
GCF_011045295.1	5	C	Human	N/A	O102:H6	FimH27
GCA_002223635.1	5	C	Human	N/A	O102:H6	FimH27
GCA_031823095.1	5	C	Human	urine/urine-related	O102:H6	FimH27
GCA_030882685.1	5	C	Human	urine/urine-related	O102:H6	FimH27
GCA_031654355.1	5	C	Human	urine/urine-related	O102:H6	FimH27
GCA_030803205.1	5	C	Human	blood/blood related	O102:H6	FimH27
GCA_034683165.1	5	C	Human	N/A	O102:H6	FimH27
GCA_030794305.1	5	C	Human	urine/urine-related	O102:H6	FimH27
GCA_030873725.1	5	C	Human	blood/blood related	O102:H6	FimH27
GCA_030794285.1	5	C	Human	urine/urine-related	H6	FimH27
GCF_011045255.1	5	C	Animal	N/A	O102:H6	FimH27
GCF_003306195.1	5	C	Human	N/A	O102:H6	FimH27
GCF_003306155.1	5	C	Human	N/A	O102:H6	FimH27
GCA_031807715.1	5	C	Human	urine/urine-related	O102:H6	FimH27
GCA_030821595.1	5	C	Human	urine/urine-related	O102:H6	FimH27
GCA_034679585.1	5	C	Human	etc	O102:H6	FimH27
GCA_030798835.1	5	C	Human	urine/urine-related	O102:H6	FimH27
GCA_030822095.1	5	C	Human	urine/urine-related	O102:H6	FimH27
GCA_030821675.1	5	C	Human	blood/blood related	O102:H6	FimH27
GCA_031807595.1	5	C	Human	urine/urine-related	O102:H6	FimH27
GCA_032379095.1	5	C	Animal	N/A	O102:H6	FimH27
GCA_031518745.1	5	C	Human	urine/urine-related	O102:H6	FimH27
GCA_029878285.1	5	C	Human	urine/urine-related	O102:H6	FimH27
GCA_031515825.1	5	C	Human	Respiratory	O102:H6	FimH27
GCA_029877025.1	5	C	Human	urine/urine-related	O102:H6	FimH27
GCA_034674525.1	5	C	Human	urine/urine-related	O102:H6	FimH27
GCA_032378015.1	5	C	Animal	N/A	O102:H6	FimH27
GCA_030878165.1	5	C	Human	N/A	H6	FimH27
GCA_030920345.1	5	C	Human	urine/urine-related	O102:H6	FimH27
GCA_034674545.1	5	C	Human	blood/blood related	O102:H6	FimH27
GCA_031577775.1	5	C	Human	urine/urine-related	O102:H6	FimH27
GCA_030821465.1	5	C	Human	urine/urine-related	O102:H6	FimH27
GCA_031577695.1	5	C	Human	urine/urine-related	O102:H6	FimH27
GCA_030801745.1	5	C	Human	abdominal	O102:H6	FimH27
GCA_030801705.1	5	C	Human	gastrointestinal	O102:H6	FimH27
GCA_017185895.1	5	C	N/A	N/A	O102:H6	FimH27
GCA_025266715.1	5	C	Human	gastrointestinal	O102:H6	FimH27
GCA_034493245.1	5	C	Human	gastrointestinal	H6	FimH27
GCF_006235155.1	5	C	Human	N/A	O102:H6	FimH27
GCA_013015845.1	5	C	N/A	N/A	O102:H6	FimH27
GCA_036668995.1	5	C	Human	urine/urine-related	O102:H6	FimH27
GCA_034161885.1	5	C	Human	blood/blood related	O102:H6	FimH27
GCF_025404895.1	5	C	Human	N/A	O102:H6	FimH27
GCA_025252565.1	5	C	Human	gastrointestinal	O102:H6	FimH27
GCF_006232555.1	5	C	Human	N/A	H6	FimH27
GCA_019216045.1	5	C	Human	N/A	O102:H6	FimH27
GCA_014099715.1	5	C	Human	N/A	O102:H6	FimH27
GCA_021086405.1	5	C	Human	N/A	O102:H6	FimH27
GCA_019216065.1	5	C	Human	urine/urine-related	O102:H6	FimH27
GCA_021105235.1	5	C	Animal	N/A	O102:H6	FimH27
GCA_019585705.1	5	C	Animal	N/A	O102:H6	FimH27
GCA_014080885.1	5	C	Human	urine/urine-related	O102:H6	FimH27
GCA_024444035.1	5	C	Human	urine/urine-related	O102:H6	FimH27
GCA_016969335.1	5	C	N/A	N/A	O102:H6	FimH27
GCA_036474495.1	5	C	Human	urine/urine-related	O102:H6	FimH27
GCA_025522235.1	5	C	Human	N/A	O102:H6	FimH27
GCA_029494275.1	5	C	N/A	N/A	O102:H6	FimH27
GCA_014683305.1	5	C	Human	N/A	O102:H6	FimH27
GCA_029494315.1	5	C	N/A	N/A	O102:H6	FimH27
GCA_014683285.1	5	C	Human	N/A	O102:H6	FimH27
GCA_024768615.1	5	C	Human	urine/urine-related	O102:H6	FimH27
GCA_012587615.1	5	C	Human	gastrointestinal	O102:H6	FimH27
GCA_012674245.1	5	C	Human	gastrointestinal	O102:H6	FimH27
GCA_012645165.1	5	C	Human	gastrointestinal	O102:H6	FimH27
GCF_039577725.1	5	C	Human	gastrointestinal	O102:H6	FimH27
GCA_012525875.1	5	C	N/A	N/A	O102:H6	FimH27
GCA_023861745.1	5	C	Human	urine/urine-related	O102:H6	FimH27
GCA_008082925.1	5	C	Human	gastrointestinal	O102:H6	FimH27
GCA_021131855.1	5	C	Human	blood/blood related	O102:H6	FimH27
GCA_012860815.1	5	C	Human	N/A	O102:H6	FimH27
GCA_016903275.1	5	C	Human	N/A	O102:H6	FimH27
GCA_026384515.1	5	C	Human	urine/urine-related	O102:H6	FimH27
GCA_019311885.1	5	C	Human	urine/urine-related	H6	FimH27
GCA_034028055.1	5	C	Human	gastrointestinal	O102:H6	FimH27
GCA_034027335.1	5	C	Human	gastrointestinal	O102:H6	FimH27
GCA_034025875.1	5	C	Human	gastrointestinal	O102:H6	FimH27
GCA_033985015.1	5	C	Human	gastrointestinal	O102:H6	FimH27
GCA_033983835.1	5	C	Human	gastrointestinal	O102:H6	FimH27
GCA_030510625.1	5	C	Human	gastrointestinal	O2:O50:H4	FimH27
GCA_028473305.1	5	C	Human	N/A	O2:O50:H4	FimH27
GCA_024584645.1	5	C	Human	N/A	O2:O50:H4	FimH27
GCA_015184505.1	5	C	Human	N/A	O45:H6	FimH27
GCA_025527835.1	5	C	Human	N/A	O45:H6	FimH27
GCA_014794005.1	5	C	Human	urine/urine-related	O45:H6	FimH27
GCA_020907615.1	5	C	Human	gastrointestinal	O45:H6	FimH27
GCA_021463995.1	5	C	N/A	N/A	O45:H6	FimH27
GCA_030789965.1	5	C	Human	urine/urine-related	O45:H6	FimH27
GCA_021343355.1	5	C	Human	gastrointestinal	O45:H6	FimH27
GCA_014169575.1	5	C	N/A	N/A	O45:H6	FimH27
GCA_017981345.1	5	C	N/A	N/A	O45:H6	FimH27
GCA_034162325.1	5	C	Human	urine/urine-related	O45:H6	FimH27
GCA_012701855.1	5	C	Animal	N/A	O45:H6	FimH27
GCF_039576745.1	5	C	Human	gastrointestinal	O45:H6	FimH27
GCA_012982715.1	5	C	Human	N/A	O45:H6	FimH27
GCA_012979975.1	5	C	Human	Respiratory	O45:H6	FimH27
GCF_003306395.1	5	C	Human	N/A	O45:H6	FimH27
GCA_030800485.1	5	C	Human	Respiratory	O45:H6	FimH27
GCA_012850135.1	5	C	Animal	N/A	O45:H6	FimH27
GCA_031517505.1	5	C	Human	Respiratory	O45:H6	FimH27
GCA_029583325.1	5	C	N/A	N/A	O45:H6	FimH27
GCA_037391915.1	5	C	Human	Respiratory	O102:H6	FimH27
GCA_012447835.1	5	C	Human	blood/blood related	O102:H6	FimH27
GCA_012858295.1	5	C	Human	N/A	O102:H6	FimH27
GCA_014714035.1	5	C	Environment	N/A	O102:H6	FimH27
GCA_031856295.1	5	C	Human	blood/blood related	O102:H6	FimH27
GCA_025270175.1	5	C	Environment	N/A	O102:H6	FimH27
GCA_026540185.1	5	C	Human	N/A	O102:H6	FimH27
GCA_039837615.1	5	C	Human	N/A	O102:H6	FimH27
GCA_028316765.1	5	C	Human	N/A	O102:H6	FimH27
GCA_028316835.1	5	C	Human	N/A	O102:H6	FimH27
GCA_028316935.1	5	C	Human	N/A	O102:H6	FimH27
GCA_028316885.1	5	C	Human	N/A	O102:H6	FimH27
GCA_028316615.1	5	C	Human	N/A	O102:H6	FimH27
GCA_028316545.1	5	C	Human	N/A	O102:H6	FimH27
GCA_028316585.1	5	C	Human	N/A	O102:H6	FimH27
GCA_028325235.1	5	C	Human	N/A	O102:H6	FimH27
GCA_028316905.1	5	C	Human	N/A	O102:H6	FimH27
GCA_039841425.1	5	C	Human	N/A	O102:H6	FimH27
GCA_039841475.1	5	C	Human	N/A	O102:H6	FimH27
GCA_028317005.1	5	C	Human	N/A	O102:H6	FimH27
GCA_028316685.1	5	C	Human	N/A	O102:H6	FimH27
GCF_015561295.1	5	C	Human	gastrointestinal	O102:H6	FimH27
GCA_028316645.1	5	C	Human	N/A	O102:H6	FimH27
GCA_004380655.1	6	C	Human	urine/urine-related	O102:H6	FimH27
GCA_031952305.1	6	C	Human	N/A	O102:H6	FimH27
GCA_031948845.1	6	C	Human	N/A	O102:H6	FimH27
GCA_012980415.1	6	C	Human	Respiratory	O102:H6	FimH27
GCA_012980235.1	6	C	Human	Respiratory	O102:H6	FimH27
GCA_003731105.1	6	C	Human	N/A	O102:H6	FimH27
GCA_012957405.1	6	C	Human	blood/blood related	O102:H6	FimH27
GCA_012528995.1	6	C	Human	blood/blood related	O102:H6	FimH27
GCA_015959365.3	6	C	Human	N/A	H6	FimH27
GCA_002787215.1	6	C	N/A	N/A	O102:H6	FimH27
GCA_016903595.1	6	C	Human	N/A	O102:H6	FimH27
GCA_012479855.1	6	C	Human	urine/urine-related	O102:H6	FimH27
GCA_016387745.1	6	C	Human	tissue/body fluid	O102:H6	FimH27
GCA_003731595.1	6	C	Human	N/A	O102:H6	FimH27
GCF_964019605.1	6	C	Environment	N/A	O102:H6	FimH27
GCA_012037455.1	6	C	Environment	N/A	O102:H6	FimH27
GCA_008272225.1	6	C	Environment	N/A	O102:H6	FimH27
GCA_008272185.1	6	C	Environment	N/A	O102:H6	FimH27
GCA_012505355.1	6	C	Human	urine/urine-related	O102:H6	FimH27
GCA_001030595.1	6	C	Human	N/A	O102:H6	FimH27
GCA_902705595.1	6	C	Human	urine/urine-related	O102:H6	FimH27
GCA_031786515.1	6	C	Human	urine/urine-related	O102:H6	FimH27
GCA_012535415.1	6	C	Human	blood/blood related	O102:H6	FimH27
GCF_032670145.1	6	C	Human	urine/urine-related	O102:H6	FimH27
GCA_016991995.1	6	C	Human	urine/urine-related	O102:H6	FimH27
GCA_016991055.1	6	C	Human	urine/urine-related	O102:H6	FimH27
GCA_031507145.1	6	C	Human	urine/urine-related	O102:H6	FimH27
GCA_019926525.1	6	C	Human	blood/blood related	O102:H6	FimH27
GCA_013171665.1	6	C	Human	blood/blood related	O102:H6	FimH27
GCA_012891015.1	6	C	Human	N/A	O102:H6	FimH27
GCA_007109365.1	6	C	Human	N/A	O102:H6	FimH27
GCA_003731485.1	6	C	Human	N/A	O102:H6	FimH27
GCA_024769615.1	6	C	Human	N/A	O102:H6	FimH27
GCA_025045285.1	6	C	Human	N/A	O102:H6	FimH27
GCA_014168415.1	6	C	Animal	N/A	O102:H6	FimH27
GCA_014160815.1	6	C	Animal	N/A	O102:H6	FimH27
GCA_012982965.1	6	C	Human	N/A	O102:H6	FimH27
GCA_018599955.1	6	C	Human	blood/blood related	O102:H6	FimH27
GCA_018590305.1	6	C	Human	gastrointestinal	H6	FimH27
GCA_026690735.1	6	C	Human	gastrointestinal	O102:H6	FimH27
GCA_013083345.1	6	C	N/A	N/A	O102:H6	FimH27
GCA_001621145.1	6	C	Human	N/A	O102:H6	FimH27
GCF_006240985.1	6	C	Human	N/A	O102:H6	FimH27
GCA_001519515.1	6	C	Human	tissue/body fluid	O102:H6	FimH27
GCA_032842375.1	6	C	Human	N/A	O102:H6	FimH27
GCA_002223545.1	6	C	Human	N/A	O102:H6	FimH27
GCA_014481695.1	6	C	Human	N/A	O102:H6	FimH27
GCA_013106375.1	6	C	Human	blood/blood related	O102:H6	FimH27
GCF_015693555.1	6	C	Human	urine/urine-related	O102:H6	FimH27
GCA_013064565.1	6	C	Animal	N/A	O102:H6	FimH27
GCA_017118915.1	6	C	Animal	N/A	O102:H6	FimH27
GCA_012606295.1	6	C	Animal	N/A	O102:H6	FimH27
GCA_012537675.1	6	C	Human	Respiratory	O102:H6	FimH27
GCA_012459565.1	6	C	Human	Respiratory	O102:H6	FimH27
GCA_013081825.1	6	C	N/A	N/A	O102:H6	FimH27
GCA_033544965.1	6	C	Human	blood/blood related	O102:H6	FimH27
GCA_031854985.1	6	C	Human	blood/blood related	O102:H6	FimH27
GCA_031954485.1	6	C	Human	N/A	O102:H6	FimH27
GCA_029442815.1	6	C	Human	blood/blood related	O102:H6	FimH27
GCA_030819115.1	6	C	Human	abdominal	O102:H6	FimH27
GCA_025717155.1	6	C	Human	N/A	O102:H6	FimH27
GCA_025794295.1	6	C	Human	N/A	O102:H6	FimH27
GCA_025794245.1	6	C	Human	N/A	O102:H6	FimH27
GCA_025794185.1	6	C	Human	N/A	O102:H6	FimH27
GCA_025793985.1	6	C	Human	N/A	O102:H6	FimH27
GCA_025794105.1	6	C	Human	N/A	O102:H6	FimH27
GCA_025794015.1	6	C	Human	N/A	O102:H6	FimH27
GCA_025793485.1	6	C	Human	N/A	O102:H6	FimH27
GCA_025793775.1	6	C	Human	N/A	O102:H6	FimH27
GCA_025793965.1	6	C	Human	N/A	O102:H6	FimH27
GCA_025793605.1	6	C	Human	N/A	O102:H6	FimH27
GCA_025793235.1	6	C	Human	N/A	O102:H6	FimH27
GCA_025793865.1	6	C	Human	N/A	O102:H6	FimH27
GCA_025793325.1	6	C	Human	N/A	O102:H6	FimH27
GCA_025793295.1	6	C	Human	N/A	O102:H6	FimH27
GCA_020856015.1	6	C	Human	gastrointestinal	O102:H6	FimH27
GCA_022031035.1	6	C	Human	blood/blood related	O102:H6	FimH27
GCA_014479435.1	6	C	Human	blood/blood related	O102:H6	FimH27
GCA_020870335.1	6	C	Human	N/A	O102:H6	FimH27
GCA_020869575.1	6	C	Human	N/A	O102:H6	FimH27
GCA_020856875.1	6	C	Human	N/A	O102:H6	FimH27
GCA_022534815.1	6	C	Human	N/A	O102:H6	FimH27
GCA_020856955.1	6	C	Human	N/A	O102:H6	FimH27
GCA_012526415.1	6	C	N/A	N/A	O102:H6	FimH27
GCA_012526655.1	6	C	Human	blood/blood related	O102:H6	FimH27
GCA_015013795.1	6	C	Human	urine/urine-related	O102:H6	FimH27
GCA_012973925.1	6	C	Human	urine/urine-related	O102:H6	FimH27
GCA_029623175.1	6	C	N/A	N/A	O102:H6	FimH27
GCA_029621945.1	6	C	N/A	N/A	H6	FimH27
GCA_032331875.2	6	C	Human	urine/urine-related	O102:H6	FimH27
GCA_031789415.1	6	C	Animal	N/A	O102:H6	FimH27
GCA_013010605.1	6	C	Human	gastrointestinal	O102:H6	FimH27
GCA_013010925.1	6	C	Human	gastrointestinal	O102:H6	FimH27
GCA_013011125.1	6	C	Human	tissue/body fluid	O102:H6	FimH27
GCA_013010965.1	6	C	Human	gastrointestinal	H6	FimH27
GCA_013011245.1	6	C	Human	gastrointestinal	O102:H6	FimH27
GCA_013011345.1	6	C	Human	gastrointestinal	O102:H6	FimH27
GCA_013010585.1	6	C	Human	gastrointestinal	O102:H6	FimH27
GCA_013010745.1	6	C	Human	gastrointestinal	O102:H6	FimH27
GCA_013010665.1	6	C	Human	gastrointestinal	O102:H6	FimH27
GCA_022559045.1	6	C	Human	N/A	O102:H6	FimH27
GCA_025258265.1	6	C	Human	blood/blood related	O102:H6	FimH27
GCA_031955785.1	6	C	Human	N/A	O102:H6	FimH27
GCA_027888015.1	6	C	Human	Respiratory	O102:H6	FimH27
GCF_002522785.1	6	C	Human	blood/blood related	O102:H6	FimH27
GCA_020946285.1	6	C	Animal	N/A	O102:H6	FimH27
GCA_021544015.1	6	C	Human	N/A	O102:H6	No FimH type found.
GCA_018050045.1	6	C	Animal	N/A	O102:H6	FimH27
GCA_014682225.1	6	C	Animal	N/A	O102:H6	FimH27
GCA_004115425.1	6	C	Human	blood/blood related	O102:H6	FimH29
GCA_031950805.1	6	C	Human	N/A	O102:H6	FimH29
GCA_016389325.1	6	C	Human	blood/blood related	O102:H6	FimH29
GCA_014665875.1	6	C	Human	urine/urine-related	O102:H6	FimH29
GCA_014664195.1	6	C	Human	urine/urine-related	O102:H6	FimH29
GCA_031944825.1	6	C	Human	N/A	O102:H6	FimH29
GCF_000778585.1	6	C	Human	urine/urine-related	O102:H6	FimH29
GCA_013056825.1	6	C	Animal	N/A	O102:H6	FimH29
GCA_012535955.1	6	C	Human	Respiratory	O102:H6	FimH29
GCA_014479835.1	6	C	Human	blood/blood related	O102:H6	FimH29
GCA_014486835.1	6	C	Human	blood/blood related	O102:H6	FimH29
GCA_014482575.1	6	C	Human	blood/blood related	O102:H6	FimH29
GCA_018591515.1	6	C	Human	gastrointestinal	O102:H6	FimH29
GCA_019230915.1	6	C	Human	urine/urine-related	O102:H6	FimH29
GCF_003388995.1	6	C	Human	gastrointestinal	O102:H6	FimH29
GCA_032336855.1	6	C	Human	tissue/body fluid	O102:H6	FimH29
GCF_014901185.1	6	C	Human	N/A	O102:H6	FimH29
GCA_026385215.1	6	C	Human	urine/urine-related	O102:H6	FimH29
GCA_015041495.1	6	C	Human	abdominal	O102:H6	FimH29
GCA_004803195.1	6	C	Human	N/A	O102:H6	FimH29
GCA_005382105.1	6	C	Human	N/A	O102:H6	FimH29
GCA_003731155.1	6	C	Human	N/A	O102:H6	FimH29
GCF_026009795.1	6	C	Human	N/A	O102:H6	FimH29
GCA_029446395.1	6	C	Human	urine/urine-related	O102:H6	FimH29
GCA_029442395.1	6	C	Human	tissue/body fluid	O102:H6	FimH29
GCA_005382325.1	6	C	Human	N/A	O102:H6	FimH29
GCA_022996125.1	6	C	N/A	N/A	O102:H6	FimH29
GCA_022987705.1	6	C	N/A	N/A	O102:H6	FimH29
GCA_012355295.2	6	C	Animal	N/A	O102:H6	FimH29
GCA_025059175.1	6	C	Human	N/A	O102:H6	FimH29
GCA_001910475.1	6	C	Human	gastrointestinal	O102:H6	FimH29
GCA_031949545.1	6	C	Human	N/A	O102:H6	FimH29
GCA_031951565.1	6	C	Human	N/A	O102:H6	FimH29
GCA_002223485.1	6	C	Human	N/A	O102:H6	FimH29
GCA_024198765.1	6	C	Human	urine/urine-related	O102:H6	FimH27
GCA_014778795.1	6	C	Human	blood/blood related	O102:H6	FimH27
GCA_033551495.1	6	C	Animal	N/A	O102:H6	FimH27
GCA_003180995.1	6	C	Human	N/A	O102:H6	FimH27
GCA_025368815.1	6	C	Human	N/A	O102:H6	FimH27
GCA_031954805.1	6	C	Human	N/A	O102:H6	FimH27
GCA_031951905.1	6	C	Human	N/A	O102:H6	FimH27
GCA_025272665.1	6	C	Human	blood/blood related	O102:H6	FimH27
GCA_030877065.1	6	C	Human	blood/blood related	O102:H6	FimH27
GCF_003300425.1	6	C	Human	N/A	O102:H6	FimH27
GCA_019228445.1	6	C	Human	N/A	O102:H6	FimH27
GCA_021704615.1	6	C	N/A	N/A	O102:H6	FimH27
GCA_020266885.1	6	C	Animal	N/A	O102:H6	FimH27
GCA_014161845.1	6	C	Animal	N/A	O102	FimH27
GCA_024771355.1	6	C	Animal	N/A	O102:H6	FimH27
GCA_019509045.1	6	C	Human	urine/urine-related	O102:H6	FimH27
GCA_019509005.1	6	C	Human	urine/urine-related	O102:H6	FimH27
GCA_034137405.1	6	C	Human	tissue/body fluid	O102:H6	FimH27
GCA_018409865.1	6	C	Human	N/A	O102:H6	FimH27
GCA_017737275.1	6	C	Human	gastrointestinal	O102:H6	FimH27
GCA_003571785.1	6	C	N/A	N/A	O102:H6	FimH27
GCA_020872735.1	6	C	Human	gastrointestinal	O102:H6	FimH27
GCA_013023965.1	6	C	Human	urine/urine-related	O102:H6	FimH27
GCA_012983675.1	6	C	Human	N/A	O102:H6	FimH27
GCA_018549815.1	6	C	Human	N/A	O102:H6	FimH27
GCA_021454125.1	6	C	Animal	N/A	O102:H6	FimH27
GCA_030802445.1	6	C	Human	urine/urine-related	H6	FimH27
GCA_029583305.1	6	C	N/A	N/A	O102:H6	FimH27
GCA_021352575.1	6	C	Animal	N/A	O102:H6	FimH27
GCA_021353525.1	6	C	Animal	N/A	O102:H6	FimH27
GCA_016780725.1	6	C	Animal	N/A	O102:H6	FimH27
GCA_017759605.1	6	C	Human	gastrointestinal	O102:H6	FimH27
GCA_003628175.1	6	C	Human	blood/blood related	O102:H6	FimH27
GCF_006232715.1	6	C	Human	N/A	O102:H6	FimH27
GCA_031954605.1	6	C	Human	N/A	O102:H6	FimH27
GCA_031954885.1	6	C	Human	N/A	O102:H6	FimH27
GCA_031822895.1	6	C	Human	blood/blood related	O102:H6	FimH27
GCA_013023945.1	6	C	Human	urine/urine-related	O102:H6	FimH27
GCA_021131745.1	6	C	Human	blood/blood related	O102:H6	FimH27
GCA_032378115.1	6	C	Animal	N/A	O102:H6	FimH27
GCA_030801005.1	6	C	Human	blood/blood related	O102:H6	FimH27
GCA_031822055.1	6	C	Human	blood/blood related	O102:H6	FimH27
GCA_030800945.1	6	C	Human	blood/blood related	O102:H6	FimH27
GCA_013027545.1	6	C	Human	urine/urine-related	O102:H6	FimH27
GCA_025047235.1	6	C	Human	N/A	O102:H6	FimH27
GCA_012980495.1	6	C	Human	urine/urine-related	O102:H6	FimH27
GCA_031504665.1	6	C	Human	urine/urine-related	O102:H6	FimH27
GCA_016615355.1	6	C	N/A	N/A	O102:H6	FimH27
GCA_030799235.1	6	C	Human	urine/urine-related	O102:H6	FimH27
GCA_031944905.1	6	C	Human	N/A	O102:H6	FimH27
GCA_014091695.1	6	C	Human	N/A	O102:H6	FimH27
GCA_021133035.1	6	C	Human	blood/blood related	O102:H6	FimH27
GCA_015472485.1	6	C	N/A	N/A	O102:H6	FimH27
GCA_021132775.1	6	C	Human	blood/blood related	O102:H6	FimH27
GCA_013173505.1	6	C	Human	blood/blood related	O102:H6	FimH27
GCA_013023975.1	6	C	Human	urine/urine-related	O102:H6	FimH27
GCA_014091435.1	6	C	Human	N/A	O102:H6	FimH27
GCA_012305805.1	6	C	Human	N/A	O102:H6	FimH27
GCA_018590325.1	6	C	Human	urine/urine-related	O102:H6	FimH27
GCA_018549795.1	6	C	Human	N/A	O102:H6	FimH27
GCA_013027705.1	6	C	Human	urine/urine-related	O102:H6	FimH27
GCA_031946445.1	6	C	Human	N/A	O102:H6	FimH29
GCA_031955665.1	6	C	Human	N/A	O102:H6	FimH29
GCA_031946925.1	6	C	Human	N/A	O102:H6	FimH29
GCF_002486325.1	6	C	Animal	N/A	O102:H6	FimH29
GCA_012207255.1	6	C	Animal	N/A	O102:H6	FimH29
GCA_039516945.1	4	B	Human	blood/blood related	O102:H6	FimH27
GCA_026619815.1	4	B	Human	Respiratory	O102:H6	FimH29
GCA_002967875.2	4	B	Human	urine/urine-related	O102:H6	FimH29
GCA_032258565.1	4	B	Human	urine/urine-related	O102:H6	FimH29
GCA_028825535.1	4	B	N/A	N/A	O102:H6	FimH29
GCA_031508885.1	4	B	Human	Respiratory	O102:H6	FimH29
GCF_039579865.1	4	B	Human	gastrointestinal	O102:H6	FimH29
GCA_021343005.1	4	B	Human	gastrointestinal	O102:H6	FimH29
GCF_034652395.1	4	B	Human	Respiratory	O102:H6	FimH29
GCA_032747515.1	4	B	Environment	N/A	O102:H6	FimH29
GCA_026532135.2	3	B	Human	urine/urine-related	O102:H6	FimH29
GCA_026531675.2	3	B	Human	blood/blood related	O102:H6	FimH29
GCA_016761075.1	4	B	Human	urine/urine-related	O102	FimH29
GCF_929618755.1	4	B	Human	N/A	O102	FimH29
GCA_033031375.1	4	B	Environment	N/A	O102:H6	FimH29
GCA_012672585.1	4	B	N/A	N/A	O102	FimH29
GCA_032304715.1	4	B	Human	N/A	O102	FimH29
GCA_022099715.1	4	B	Human	N/A	O102	FimH29
GCA_026278805.1	4	B	Human	N/A	O102	FimH29
GCA_026278595.1	4	B	Human	urine/urine-related	O102	FimH29
GCA_018072625.1	4	B	Human	N/A	O102	FimH29
GCA_017901755.1	4	B	Human	N/A	O102	FimH29
GCA_025259085.1	4	B	Human	blood/blood related	O102	FimH29
GCA_026332155.1	4	B	Human	urine/urine-related	O102	FimH29
GCA_011030025.1	4	B	Human	N/A	O102	FimH29
GCA_022139325.1	4	B	Human	N/A	O102	FimH29
GCA_019214925.1	4	B	Human	urine/urine-related	O102	FimH29
GCA_022104455.1	4	B	Human	N/A	O102	FimH29
GCA_022162005.1	4	B	Human	N/A	O102	FimH29
GCA_019216965.1	4	B	Human	N/A	O102	FimH29
GCA_011030265.1	4	B	Human	N/A	O102	FimH29
GCF_017810115.1	4	B	Human	N/A	O102	FimH29
GCA_030069285.1	4	B	N/A	N/A	O102	FimH29
GCA_029070565.1	4	B	Human	urine/urine-related	O102	FimH29
GCF_036314405.1	4	B	N/A	N/A	O102:H6	FimH29
GCF_036314625.1	4	B	N/A	N/A	O102	FimH29
GCA_016901505.1	4	B	Human	N/A	O102	FimH29
GCA_038725895.1	3	B	Human	gastrointestinal	O102:H6	FimH27
GCA_019214825.1	3	B	Human	N/A	H6	FimH27
GCA_038720285.1	3	B	Human	gastrointestinal	O102:H6	FimH27
GCA_030073645.1	3	B	N/A	N/A	H6	FimH27
GCF_929615335.1	3	B	Human	urine/urine-related	O102:H6	FimH27
GCA_031526385.1	3	B	Human	blood/blood related	O102:H6	FimH27
GCA_013513375.1	3	B	Human	gastrointestinal	O102:H6	FimH27
GCA_030073625.1	3	B	N/A	N/A	O102:H6	FimH27
GCA_023930345.1	3	B	Human	N/A	O102:H6	FimH27
GCA_039776815.1	3	B	Human	urine/urine-related	O102:H6	FimH27
GCA_023169585.1	3	B	Human	N/A	O102:H6	FimH27
GCA_022142025.1	3	B	Human	N/A	O102:H6	FimH27
GCA_025880865.1	3	B	Human	gastrointestinal	O102:H6	FimH27
GCA_002591135.1	3	B	Human	urine/urine-related	O102:H6	FimH27
GCA_021528455.1	3	B	Human	N/A	O102:H6	FimH27
GCA_029431955.1	3	B	Human	gastrointestinal	O102:H6	FimH27
GCA_023041835.1	3	B	N/A	N/A	O102:H6	FimH27
GCA_022102355.1	3	B	Human	N/A	O102:H6	FimH27
GCF_018444175.1	3	B	Human	gastrointestinal	O102:H6	FimH27
GCA_013515115.1	3	B	Human	gastrointestinal	O102:H6	FimH27
GCA_025881085.1	3	B	Human	gastrointestinal	O102:H6	FimH27
GCA_025880805.1	3	B	Human	gastrointestinal	O102:H6	FimH27
GCA_032978065.2	3	B	Human	urine/urine-related	O102:H6	FimH27
GCF_018422955.1	3	B	Human	urine/urine-related	O102:H6	FimH27
GCA_018771585.1	3	B	Human	urine/urine-related	O102:H6	FimH27
GCA_016482945.1	3	B	Human	urine/urine-related	O102:H6	FimH27
GCA_038421095.1	3	B	Human	blood/blood related	O102:H6	FimH27
GCA_012358215.1	3	B	Human	N/A	O102:H6	FimH27
GCA_012302005.1	3	B	Human	N/A	O102:H6	FimH27
GCA_014793905.1	3	B	Human	gastrointestinal	O102:H6	FimH27
PEC1021	3	B	Environment	N/A	O102:H6	FimH27
PEC1020	3	B	Environment	N/A	O102:H6	FimH27
GCA_032309255.1	3	B	Human	N/A	O102:H6	FimH27
GCA_019229545.1	3	B	Human	N/A	O102:H6	FimH27
GCA_038717425.1	3	B	Human	gastrointestinal	O102:H6	FimH27
GCA_015530025.2	3	B	Human	blood/blood related	H6	FimH27
GCA_037389555.1	3	B	Human	N/A	O102:H6	FimH27
GCA_029428135.1	3	B	Human	urine/urine-related	O102:H6	FimH27
GCA_031586935.1	3	B	Human	gastrointestinal	O102:H6	FimH27
GCA_036245545.1	3	B	Human	Respiratory	O102:H6	FimH27
GCA_031586995.1	3	B	Human	Respiratory	O102:H6	FimH27
GCA_031584635.1	3	B	Human	urine/urine-related	O102:H6	FimH27
GCA_031586895.1	3	B	Human	urine/urine-related	O102:H6	FimH27
GCA_038506755.1	3	B	Environment	N/A	O102:H6	FimH27
GCA_034191785.1	3	B	Environment	N/A	O102:H6	FimH27
GCA_029715455.1	3	B	Human	tissue/body fluid	O102:H6	FimH27
GCA_020362725.4	3	B	Human	urine/urine-related	O102:H6	FimH27
GCA_020362625.4	3	B	Human	urine/urine-related	O102:H6	FimH27
GCA_032305195.1	3	B	Human	urine/urine-related	H6	FimH27
GCA_032303375.1	3	B	Human	urine/urine-related	O102:H6	FimH27
GCF_032670345.1	3	B	Human	urine/urine-related	O102:H6	FimH27
GCF_032670425.1	3	B	Human	urine/urine-related	O102:H6	FimH27
GCA_032977605.2	3	B	Human	urine/urine-related	O102:H6	FimH27
GCA_032862255.2	3	B	Human	urine/urine-related	O102:H6	FimH27
GCA_036531615.1	3	B	Human	tissue/body fluid	O102:H6	FimH27
GCA_031829635.2	3	B	Human	urine/urine-related	O102:H6	FimH27
GCA_033043755.2	3	B	Human	urine/urine-related	O102:H6	FimH27
GCA_033943285.1	3	B	Human	urine/urine-related	O102:H6	FimH27
GCA_024507435.1	3	B	Human	gastrointestinal	O102:H6	FimH27
GCA_025034985.1	3	B	Human	N/A	O102:H6	FimH27
GCA_033059635.1	3	B	Human	gastrointestinal	O102:H6	FimH27
GCA_025039715.1	3	B	Human	N/A	O102:H6	FimH27
GCA_019229765.1	3	B	Human	blood/blood related	O102:H6	FimH27
GCA_037430145.1	3	B	Human	urine/urine-related	O102:H6	FimH27
GCA_033328925.2	3	B	Human	urine/urine-related	O102:H6	FimH27
GCA_031329795.1	3	B	Human	gastrointestinal	O102:H6	FimH29
GCA_031328535.1	3	B	Human	gastrointestinal	O102:H6	FimH29
GCA_012502475.1	3	B	N/A	N/A	O102:H6	FimH29
GCA_012289945.1	3	B	N/A	N/A	O102:H6	FimH29
GCF_003300245.1	3	B	Human	N/A	O102:H6	FimH29
GCA_019926905.1	3	B	Human	Respiratory	O102:H6	FimH29
GCA_025683815.1	3	B	Human	gastrointestinal	O102:H6	FimH29
GCA_021528035.1	3	B	Human	N/A	H6	FimH29
GCA_016916555.1	3	B	Environment	N/A	O102:H6	FimH29
GCA_025987855.1	3	B	N/A	N/A	O102:H6	FimH29
GCA_026688525.1	3	B	Human	tissue/body fluid	H6	FimH29
GCA_026687925.1	3	B	Human	urine/urine-related	H6	FimH29
GCA_016590315.1	3	B	N/A	N/A	O102:H6	FimH29
GCF_006229965.1	3	B	Human	N/A	O102:H6	FimH29
GCF_006232925.1	3	B	Human	N/A	O102:H6	FimH29
GCF_006229775.1	3	B	Human	N/A	O102:H6	FimH29
GCF_006229495.1	3	B	Human	N/A	O102:H6	FimH29
GCF_006229735.1	3	B	Human	N/A	O102:H6	FimH29
GCF_006230745.1	3	B	Human	N/A	O102:H6	FimH29
GCF_006230595.1	3	B	Human	N/A	O102:H6	FimH29
GCF_006241035.1	3	B	Human	N/A	O102:H6	FimH29
GCF_006230735.1	3	B	Human	N/A	O102:H6	FimH29
GCF_006229245.1	3	B	Human	N/A	O102:H6	FimH29
GCF_006229985.1	3	B	Human	N/A	O102:H6	FimH29
GCF_006231235.1	3	B	Human	N/A	O102:H6	FimH29
GCF_006231255.1	3	B	Human	N/A	O102:H6	FimH29
GCA_003628265.1	3	B	Human	blood/blood related	O102:H6	FimH29
GCA_021704855.1	3	B	N/A	N/A	O102:H6	FimH1515
GCA_021704595.1	3	B	N/A	N/A	O102:H6	FimH29
GCF_016859925.1	3	B	Human	N/A	O102:H6	FimH29
GCF_003114975.2	3	B	Human	N/A	O102:H6	FimH29
GCA_012453325.1	3	B	Human	N/A	O102:H6	FimH29
GCA_026047255.1	3	B	Human	N/A	H6	FimH29
GCA_019230265.1	3	B	Human	urine/urine-related	O102:H6	FimH29
GCA_022111475.1	3	B	Human	N/A	O102:H6	FimH29
GCA_029431935.1	3	B	Human	gastrointestinal	O102:H6	FimH29
GCA_029223125.1	3	B	Human	urine/urine-related	O102:H6	FimH29
GCA_024429475.1	3	B	Human	blood/blood related	O102:H6	FimH29
GCA_032303735.1	3	B	Human	N/A	O102:H6	FimH29
GCA_018036565.4	3	B	Human	Respiratory	O102:H6	FimH29
GCA_004803105.1	3	B	Human	N/A	O102:H6	FimH29
GCA_016483015.1	3	B	Human	gastrointestinal	O102:H6	FimH29
GCA_021371575.1	3	B	Human	N/A	O102:H6	FimH29
GCF_016860245.1	3	B	Human	N/A	O102:H6	FimH29
GCA_017733075.1	3	B	Human	N/A	O102:H6	FimH2659
GCA_001713625.1	3	B	Human	tissue/body fluid	O102:H6	FimH29
GCA_004025935.1	3	B	Human	blood/blood related	O102:H6	FimH29
GCA_003628365.1	3	B	Human	blood/blood related	O102:H6	FimH29
GCA_038743805.1	3	B	Human	urine/urine-related	O102:H6	FimH2659
GCA_021503295.1	3	B	Human	gastrointestinal	O102:H6	FimH29
GCA_021503275.1	3	B	Human	gastrointestinal	O102:H6	FimH29
GCA_002407365.1	3	B	Human	urine/urine-related	O102:H6	FimH29
GCA_002407285.1	3	B	Human	urine/urine-related	O102:H6	FimH29
GCA_025826775.1	3	B	Human	urine/urine-related	O102:H6	FimH29
GCA_012672485.1	3	B	N/A	N/A	O102:H6	FimH29
GCA_012672465.1	3	B	N/A	N/A	O102:H6	FimH29
GCA_002224715.1	3	B	Human	urine/urine-related	O102:H6	FimH542-like
GCF_000781675.1	3	B	Human	blood/blood related	O102:H6	FimH27
GCF_000781655.1	3	B	Human	blood/blood related	O102:H6	FimH27
GCA_020873195.1	3	B	Human	gastrointestinal	O102:H6	FimH27
GCA_022432325.1	3	B	Human	N/A	O102:H6	FimH27
GCA_022100775.1	3	B	Human	N/A	O102:H6	FimH27
GCA_038717145.1	3	B	Human	gastrointestinal	H6	No FimH type found.
GCA_014754765.1	3	B	Human	N/A	H6	FimH27
GCA_025269825.1	3	B	Human	blood/blood related	O102:H6	FimH27
GCF_002155755.1	3	B	Human	N/A	O102:H6	FimH27
GCA_037386565.1	3	B	Human	blood/blood related	O102:H6	FimH27
GCA_020514625.1	3	B	Human	N/A	O102:H6	FimH27
GCF_002116565.1	3	B	Human	N/A	O102:H6	FimH27
GCA_025878445.1	3	B	Human	gastrointestinal	O102:H6	FimH27
GCA_025877885.1	3	B	Human	gastrointestinal	O102:H6	FimH27
GCA_013717045.3	3	B	Human	urine/urine-related	O102:H6	FimH27
GCA_013011865.1	3	B	Human	N/A	O102:H6	FimH27
GCA_025038855.1	3	B	Human	N/A	O102:H6	FimH27
GCA_025038055.1	3	B	Human	N/A	O102:H6	FimH27
GCA_014493885.1	3	B	Human	blood/blood related	O102:H6	FimH27
GCA_032833015.1	3	B	Human	N/A	O102:H6	FimH27
GCA_031782955.1	3	B	Human	urine/urine-related	H6	FimH27
GCA_018589225.1	3	B	Human	urine/urine-related	O102:H6	FimH27
GCA_031779005.1	3	B	Human	N/A	O102:H6	FimH27
GCA_029222875.1	3	B	Human	blood/blood related	O102:H6	FimH27
GCA_029222755.1	3	B	Human	N/A	O102:H6	FimH27
GCA_015654005.1	3	B	Human	blood/blood related	O102:H6	FimH27
GCA_014493895.1	3	B	Human	blood/blood related	O102:H6	FimH27
GCA_012861055.2	3	B	Animal	N/A	O102:H6	FimH27
GCA_031782815.1	3	B	Human	urine/urine-related	H6	FimH27
GCA_031779865.1	3	B	Human	urine/urine-related	H6	FimH27
GCA_031779045.1	3	B	Human	N/A	O102:H6	FimH27
GCA_032306575.1	3	B	Human	urine/urine-related	H6	FimH27
GCA_033199975.1	3	B	Human	N/A	O102:H6	FimH27
GCA_021373045.1	3	B	Human	N/A	O102:H6	FimH27
GCA_029534095.3	3	B	Human	urine/urine-related	H6	FimH27
GCA_036692585.1	3	B	Human	urine/urine-related	O102:H6	FimH27
GCA_037493355.1	3	B	Human	gastrointestinal	O102:H6	FimH27
GCA_023037115.1	3	B	N/A	N/A	O102:H6	FimH27
GCA_021503695.1	3	B	Human	gastrointestinal	O102:H6	FimH27
GCA_029429805.1	3	B	Human	gastrointestinal	H6	FimH27
GCA_023041935.1	3	B	N/A	N/A	H6	FimH27
GCA_025250565.1	3	B	Human	gastrointestinal	O102:H6	FimH27
GCA_033503535.2	3	B	Human	urine/urine-related	O102:H6	FimH27
GCA_021915945.1	3	B	Human	tissue/body fluid	O102:H6	FimH27
GCA_018072605.1	3	B	Human	N/A	O102:H6	FimH27
GCA_018072485.1	3	B	Human	N/A	O102:H6	FimH27
GCA_033286945.2	3	B	Human	urine/urine-related	O102:H6	FimH27
GCA_032766595.2	3	B	Human	urine/urine-related	O102:H6	FimH27
GCA_031481225.2	3	B	Human	urine/urine-related	O102:H6	FimH27
GCA_032833595.1	3	B	Human	N/A	O102:H6	FimH27
GCA_036487445.1	3	B	Environment	N/A	O102:H6	FimH27
GCF_006235875.1	3	B	Human	N/A	O102:H6	FimH27
GCA_016445405.1	3	B	Human	N/A	O102:H6	FimH27
GCA_033408335.1	3	B	Human	urine/urine-related	O102:H6	FimH27
GCA_013077105.1	3	B	Human	urine/urine-related	O102:H6	FimH27
GCA_029418995.3	3	B	Human	urine/urine-related	O102:H6	FimH27
GCA_012914125.3	3	B	Human	gastrointestinal	O102:H6	FimH27
GCA_029432255.1	3	B	Human	tissue/body fluid	H6	FimH27
GCA_012192085.1	3	B	Human	N/A	O102:H6	FimH27
GCF_032667085.1	3	B	Human	blood/blood related	O102:H6	FimH27
GCA_032257885.1	3	B	Human	abdominal	O102:H6	FimH27
GCA_021544835.1	3	B	Human	N/A	O102:H6	FimH29
GCA_033407835.1	3	B	Human	urine/urine-related	O102:H6	FimH29
GCA_023463875.1	3	B	N/A	N/A	H6	FimH29
GCA_038715155.1	3	B	Human	blood/blood related	O102:H6	FimH29
GCA_003007965.1	3	B	Human	blood/blood related	O102:H6	FimH29
GCA_038711755.1	3	B	Human	tissue/body fluid	O102:H6	FimH29
GCA_025876725.1	3	B	Human	urine/urine-related	O102:H6	FimH29
GCA_030069585.1	3	B	N/A	N/A	O102:H6	FimH29
GCA_029094425.1	3	B	N/A	N/A	O102:H6	FimH29
GCA_025802975.1	3	B	N/A	N/A	O102:H6	FimH29
GCA_019227905.1	3	B	Human	urine/urine-related	O102:H6	FimH29
GCA_025817735.1	3	B	N/A	N/A	O102:H6	FimH29
GCA_003008235.1	3	B	Human	blood/blood related	O102:H6	FimH29
GCA_028055795.1	3	B	Human	urine/urine-related	O102:H6	FimH29
GCA_015290025.1	3	B	Human	gastrointestinal	O102:H6	FimH29
GCA_021035285.1	3	B	Human	N/A	O102:H6	FimH29
GCA_015962165.4	3	B	Human	urine/urine-related	H6	FimH29
GCA_038721355.1	3	B	Human	gastrointestinal	O102:H6	FimH29
GCA_018067845.1	3	B	Human	urine/urine-related	O102:H6	FimH29
GCA_003007955.1	3	B	Human	blood/blood related	O102:H6	FimH29
GCA_038720175.1	3	B	Human	gastrointestinal	O102:H6	FimH29
GCA_025035765.1	3	B	Human	N/A	O102:H6	FimH29
GCA_022029895.1	3	B	Human	blood/blood related	O102:H6	FimH29
GCA_025684735.1	3	B	Human	N/A	O102:H6	FimH29
GCA_025684125.1	3	B	Human	N/A	O102:H6	FimH29
GCA_031782655.1	3	B	Human	N/A	O102:H6	FimH29
GCA_032163165.2	3	B	Human	N/A	O102:H6	FimH29
GCA_032149565.1	3	B	Human	N/A	O102:H6	FimH29
GCA_036623275.1	3	B	Human	urine/urine-related	O102:H6	FimH29
GCF_947390085.1	3	B	Human	N/A	O102:H6	FimH29
GCA_029739155.1	3	B	N/A	N/A	O102:H6	FimH29
GCA_033203515.2	3	B	Human	N/A	O102:H6	FimH29
GCA_028055155.3	3	B	Human	gastrointestinal	O102:H6	FimH29
GCA_033323205.2	3	B	Human	urine/urine-related	O102:H6	FimH29
GCA_033515755.2	3	B	Human	blood/blood related	O102:H6	FimH29
GCA_012849435.1	3	B	Human	urine/urine-related	O102:H6	FimH29
GCA_021040885.1	3	B	Human	N/A	O102:H6	FimH29
GCA_018051685.1	3	B	Human	blood/blood related	O102:H6	FimH29
GCA_014493955.1	3	B	Human	blood/blood related	O102:H6	FimH29
GCA_024428795.1	3	B	Human	blood/blood related	O102:H6	FimH29
GCA_021704655.1	3	B	N/A	N/A	O102:H6	FimH29
GCA_034536975.1	3	B	Animal	N/A	O102:H6	FimH29
GCA_018456775.1	3	B	Animal	N/A	O102:H6	FimH29
GCA_021542395.1	3	B	Human	N/A	O102:H6	FimH29
GCA_025264965.1	3	B	Human	blood/blood related	O102:H6	FimH29
GCA_021543915.1	3	B	Human	N/A	O102:H6	FimH29
GCA_022109535.1	3	B	Human	N/A	O102:H6	FimH29
GCA_038714845.1	3	B	Human	tissue/body fluid	H6	FimH29
GCA_038714195.1	3	B	Human	tissue/body fluid	O102:H6	FimH29
GCA_039776175.1	3	B	Human	urine/urine-related	O102:H6	FimH29
GCA_030069325.1	3	B	N/A	N/A	H6	FimH29
GCA_023368755.1	3	B	N/A	N/A	O102:H6	FimH29
GCA_023406195.1	3	B	N/A	N/A	O102:H6	FimH29
GCA_026377535.1	3	B	Human	urine/urine-related	O102:H6	FimH29
GCA_022141665.1	3	B	Human	N/A	O102:H6	FimH29
GCA_032833495.1	3	B	Human	N/A	O102:H6	FimH29
GCA_032833125.1	3	B	Human	N/A	O102:H6	FimH29
GCA_038751675.1	3	B	Human	urine/urine-related	O102:H6	FimH29
GCA_001462925.1	3	B	Human	urine/urine-related	O102:H6	FimH29
GCA_003813145.1	3	B	Human	urine/urine-related	O102:H6	FimH29
GCA_032308715.1	3	B	Human	urine/urine-related	O102:H6	FimH29
GCA_032306075.1	3	B	Human	urine/urine-related	H6	FimH29
GCA_032309035.1	3	B	Human	urine/urine-related	H6	FimH29
GCA_032865675.1	3	B	Human	urine/urine-related	O102:H6	FimH29
GCA_015888025.3	3	B	Human	urine/urine-related	O102:H6	FimH29
GCA_020857015.1	3	B	Human	gastrointestinal	O102:H6	FimH29
GCA_020872975.1	3	B	Human	gastrointestinal	O102:H6	FimH29
GCA_020872695.1	3	B	Human	gastrointestinal	O102:H6	FimH29
GCA_020878255.1	3	B	Human	gastrointestinal	O102:H6	FimH29
GCA_020872575.1	3	B	Human	gastrointestinal	O102:H6	FimH29
GCA_038707965.1	3	B	Human	urine/urine-related	O102:H6	FimH29
GCA_014668425.1	3	B	Human	urine/urine-related	O102:H6	FimH29
GCA_014661295.1	3	B	Human	urine/urine-related	O102:H6	FimH29
GCA_015599545.4	3	B	Human	urine/urine-related	O102:H6	FimH29
GCA_019229485.1	3	B	Human	urine/urine-related	O102:H6	FimH29
GCA_029738875.3	3	B	Human	urine/urine-related	O102:H6	FimH29
GCA_029093485.1	3	B	Human	Respiratory	O102:H6	FimH29
GCA_014824845.1	3	B	Human	N/A	O102:H6	FimH29
GCA_012671905.1	3	B	N/A	N/A	O102:H6	FimH29
GCA_022111075.1	3	B	Human	N/A	O102:H6	FimH29
GCA_026689855.1	3	B	Human	urine/urine-related	H6	FimH29
GCA_022161805.1	3	B	Human	N/A	O102:H6	FimH29
GCA_022159485.1	3	B	Human	N/A	O102:H6	FimH29
GCA_036033685.1	3	B	Human	N/A	O102:H6	FimH29
GCA_021370905.1	3	B	Human	N/A	O102:H6	FimH29
GCA_024980275.1	3	B	Human	N/A	O102:H6	FimH29
GCA_013012305.1	3	B	Human	N/A	O102:H6	FimH29
GCA_013012265.2	3	B	Human	N/A	O102:H6	FimH29
GCF_001443175.1	3	B	Human	N/A	O102:H6	FimH29
GCA_032310815.1	3	B	Human	blood/blood related	H6	FimH29
GCA_029430535.1	3	B	Human	urine/urine-related	O102:H6	FimH29
GCA_002142675.1	3	B	Human	blood/blood related	O102:H6	FimH29
GCF_023244495.1	3	B	Animal	N/A	O102:H6	FimH29
GCF_023244385.1	3	B	Animal	N/A	O102:H6	FimH29
GCA_019230705.1	3	B	Human	urine/urine-related	H6	FimH1747
GCA_030284305.1	3	B	Human	urine/urine-related	O102:H6	FimH1747
GCA_030284285.1	3	B	Human	gastrointestinal	O102:H6	FimH1747
GCA_019230765.1	3	B	Human	N/A	O102:H6	FimH1747
GCA_014495125.1	3	B	Human	blood/blood related	O102:H6	FimH29
GCA_038726155.1	3	B	Human	gastrointestinal	O102:H6	FimH29
GCA_038718075.1	3	B	Human	gastrointestinal	O102:H6	FimH29
GCA_038719285.1	3	B	Human	gastrointestinal	H6	FimH29
GCA_038708495.1	3	B	Human	tissue/body fluid	O102:H6	FimH29
GCA_021528675.1	3	B	Human	N/A	H6	FimH29
GCA_021528235.1	3	B	Human	N/A	H6	FimH29
GCA_020540985.1	3	B	Human	N/A	O102:H6	FimH29
GCA_015595845.4	3	B	Human	urine/urine-related	O102:H6	FimH29
GCA_015959745.4	3	B	Human	gastrointestinal	O102:H6	FimH29
GCA_015962305.4	3	B	Human	urine/urine-related	H6	FimH29
GCF_023244695.1	3	B	Animal	N/A	O102:H6	FimH29
GCF_023244115.1	3	B	Animal	N/A	O102:H6	FimH29
GCA_019926665.1	3	B	Human	urine/urine-related	O102:H6	FimH29
GCA_019926325.1	3	B	Human	urine/urine-related	O102:H6	FimH29
GCA_038720035.1	3	B	Human	gastrointestinal	O102:H6	FimH29
GCA_038719535.1	3	B	Human	gastrointestinal	H6	FimH29
GCA_014494025.1	3	B	Human	blood/blood related	O102:H6	FimH29
GCA_031779345.1	3	B	Human	N/A	O102:H6	FimH29
GCA_018118005.1	3	B	Human	urine/urine-related	O102:H6	FimH29
GCA_022098175.1	3	B	Human	urine/urine-related	O102:H6	FimH29
GCA_022162565.1	3	B	Human	N/A	O102:H6	FimH29
GCA_032832755.1	3	B	Human	N/A	O102:H6	FimH29
GCA_022444705.1	3	B	Human	urine/urine-related	O102:H6	FimH29
GCA_016985515.2	3	B	Human	urine/urine-related	H6	FimH29
GCA_014529765.1	3	B	Animal	N/A	O102:H6	FimH29
GCA_014529745.1	3	B	Animal	N/A	O102:H6	FimH29
GCA_033023295.1	3	B	Human	blood/blood related	O102:H6	FimH29
GCA_031527025.1	3	B	Human	blood/blood related	O102:H6	FimH29
GCA_031526985.1	3	B	Human	blood/blood related	O102:H6	FimH29
GCA_033199515.1	3	B	Human	N/A	H6	FimH29
GCA_032306995.1	3	B	Human	blood/blood related	H6	FimH29
GCA_014495465.1	3	B	Human	blood/blood related	O102:H6	FimH29
GCA_017901815.1	3	B	Human	N/A	O102:H6	FimH29
GCA_018098025.1	3	B	Human	N/A	O102:H6	FimH29
GCA_018073105.1	3	B	Human	N/A	O102:H6	FimH29
GCA_017902555.1	3	B	Human	N/A	O102:H6	FimH29
GCA_017901515.1	3	B	Human	N/A	O102:H6	FimH29
GCA_017901595.1	3	B	Human	N/A	O102:H6	FimH29
GCA_017901575.1	3	B	Human	N/A	O102:H6	FimH29
GCA_025684755.1	3	B	Human	N/A	O102:H6	FimH29
GCA_019230045.1	3	B	Human	urine/urine-related	H6	FimH29
GCA_017902735.1	3	B	Human	N/A	O102:H6	FimH29
GCA_017902855.1	3	B	Human	N/A	O102:H6	FimH29
GCA_017901625.1	3	B	Human	N/A	O102:H6	FimH29
GCA_017902195.1	3	B	Human	N/A	O102:H6	FimH29
GCA_017902175.1	3	B	Human	N/A	O102:H6	FimH29
GCA_026107355.1	3	B	Human	urine/urine-related	O102:H6	FimH29
GCA_017902765.1	3	B	Human	N/A	O102:H6	FimH29
GCA_017903255.1	3	B	Human	N/A	O102:H6	FimH29
GCA_026107325.1	3	B	Human	urine/urine-related	O102:H6	FimH29
GCA_018098825.1	3	B	Human	N/A	O102:H6	FimH29
GCA_021907755.1	3	B	Human	tissue/body fluid	O102:H6	FimH29
GCA_014495045.1	3	B	Human	blood/blood related	O102:H6	FimH29
GCA_028544195.3	3	B	Human	urine/urine-related	O102:H6	FimH29
GCA_024962485.3	3	B	Human	urine/urine-related	O102:H6	FimH29
GCA_015623925.3	3	B	Human	urine/urine-related	O102:H6	FimH29
GCA_037195525.1	3	B	Human	urine/urine-related	O102:H6	FimH29
GCA_036624565.1	3	B	Human	urine/urine-related	O102:H6	FimH29
GCA_021902215.1	3	B	Human	blood/blood related	O102:H6	FimH29
GCA_020825335.3	3	B	Human	urine/urine-related	O102:H6	FimH29
GCA_020824635.3	3	B	Human	urine/urine-related	O102:H6	FimH29
GCA_025877545.1	3	B	Human	urine/urine-related	O102:H6	FimH29
GCA_025875845.1	3	B	Human	gastrointestinal	H6	FimH29
GCA_025684215.1	3	B	Human	N/A	O102:H6	FimH29
GCA_032304915.1	3	B	Human	urine/urine-related	O102:H6	FimH29
GCA_019215365.1	3	B	Human	gastrointestinal	O102:H6	FimH29
GCA_028216655.3	3	B	Human	blood/blood related	O102:H6	FimH29
GCA_025506635.3	3	B	Human	urine/urine-related	O102:H6	FimH29
GCA_032979275.2	3	B	Human	blood/blood related	O102:H6	FimH29
GCA_032607795.2	3	B	Human	urine/urine-related	O102:H6	FimH29
GCA_022122305.1	3	B	Human	N/A	O102:H6	FimH29
GCA_025684155.1	3	B	Human	N/A	O102:H6	FimH29
GCA_016760705.1	3	B	Human	urine/urine-related	O102:H6	FimH29
GCA_038723015.1	3	B	Human	gastrointestinal	O102:H6	FimH29
GCA_038720775.1	3	B	Human	gastrointestinal	O102:H6	FimH29
GCA_016761095.1	3	B	Human	urine/urine-related	O102:H6	FimH29
GCA_038724305.1	3	B	Human	gastrointestinal	O102:H6	FimH29
GCA_031782675.1	3	B	Human	N/A	O102:H6	FimH29
GCA_031780565.1	3	B	Human	blood/blood related	H6	FimH29
GCA_024418325.3	3	B	Human	blood/blood related	H6	FimH29
GCA_022444325.3	3	B	Human	urine/urine-related	O102:H6	FimH29
GCA_032305475.1	3	B	Human	urine/urine-related	H6	FimH29
GCA_015962145.4	3	B	Human	blood/blood related	O102:H6	FimH29
GCA_019217655.1	3	B	Human	urine/urine-related	O102:H6	FimH29
GCA_015884325.1	3	B	Human	urine/urine-related	O102:H6	FimH29
GCA_015622065.3	3	B	Human	urine/urine-related	O102:H6	FimH29
GCA_015886995.1	3	B	Human	gastrointestinal	O102:H6	FimH29
GCA_015887605.1	3	B	Human	urine/urine-related	O102:H6	FimH29
GCA_036421555.1	3	B	Human	blood/blood related	O102:H6	FimH29
GCA_028307605.1	3	B	Human	gastrointestinal	O102:H6	FimH29
GCA_038744225.1	3	B	Human	tissue/body fluid	O102:H6	FimH29
GCA_022156585.1	3	B	Human	N/A	O102:H6	FimH29
GCA_022120015.1	3	B	Human	N/A	O102:H6	FimH29
GCA_022010175.1	3	B	Human	urine/urine-related	O102:H6	FimH29
GCA_012453125.1	3	B	Human	N/A	H6	FimH29
GCA_012439065.1	3	B	Human	N/A	O102:H6	FimH29
GCA_012433915.1	3	B	Human	N/A	O102:H6	FimH29
GCA_029428095.1	3	B	Human	urine/urine-related	H6	FimH29
GCA_026681735.1	3	B	Human	urine/urine-related	O102:H6	FimH29
GCA_019060995.1	3	B	Human	N/A	O102:H6	FimH29
GCA_037211795.1	3	B	Human	blood/blood related	O102:H6	FimH29
GCA_033259105.1	3	B	Human	blood/blood related	O102:H6	FimH29
GCA_024189635.3	3	B	Human	urine/urine-related	O102:H6	FimH29
GCA_032607575.2	3	B	Human	urine/urine-related	O102:H6	FimH29
GCA_019215345.1	3	B	Human	urine/urine-related	H6	FimH29
GCA_016760855.1	3	B	Human	urine/urine-related	O102:H6	FimH29
GCA_016760595.1	3	B	Human	tissue/body fluid	O102:H6	FimH29
GCA_012890755.1	3	B	Human	N/A	O102:H6	FimH29
GCA_002968735.1	3	B	N/A	N/A	O102:H6	FimH29
GCA_029223135.1	3	B	Human	urine/urine-related	O102:H6	FimH29
GCA_030509615.1	3	B	Human	N/A	O102:H6	FimH29
GCA_012440365.1	3	B	Human	N/A	O102:H6	FimH29
GCA_002223665.1	3	B	Human	N/A	O102:H6	FimH29
GCF_006230585.1	3	B	Human	N/A	O102:H6	FimH29
GCF_006229345.1	3	B	Human	N/A	O102:H6	FimH29
GCF_006229915.1	3	B	Human	N/A	O102:H6	FimH29
GCF_006229705.1	3	B	Human	N/A	O102:H6	FimH29
GCA_030899825.1	3	B	Human	urine/urine-related	O102:H6	FimH29
GCA_025243885.1	3	B	Human	urine/urine-related	O102:H6	FimH29
GCA_032425015.2	3	B	Human	N/A	O102:H6	FimH29
GCA_039882915.1	3	B	Human	urine/urine-related	O102:H6	FimH29
GCA_032831105.2	3	B	Human	urine/urine-related	O102:H6	FimH29
GCA_032390175.2	3	B	Human	N/A	O102:H6	FimH29
GCA_031033145.2	3	B	Human	urine/urine-related	O102:H6	FimH29
GCA_032641505.2	3	B	Human	urine/urine-related	O102:H6	FimH29
GCA_032601125.2	3	B	Human	urine/urine-related	O102:H6	FimH29
GCA_037935835.1	3	B	Human	blood/blood related	O102:H6	FimH29
GCA_032439515.2	3	B	Human	urine/urine-related	O102:H6	FimH29
GCA_036624435.1	3	B	Human	urine/urine-related	O102:H6	FimH29
GCA_037531515.1	3	B	Human	blood/blood related	O102:H6	FimH29
GCA_035951555.1	3	B	Human	urine/urine-related	O102:H6	FimH29
GCA_008272675.1	5	C	Environment	N/A	O102:H6	FimH27
GCA_035926425.1	5	C	Human	blood/blood related	O102:H6	FimH27
GCA_033585295.1	5	C	Human	N/A	O102:H6	FimH27
GCA_037403635.1	5	C	Human	tissue/body fluid	O102:H6	FimH27
GCA_037404135.1	5	C	Human	tissue/body fluid	O102:H6	FimH27
GCA_015254745.1	3	B	Human	tissue/body fluid	O102:H6	FimH27
GCA_012779735.1	2	B	N/A	N/A	O102:H6	FimH27
GCA_038720835.1	2	B	Human	gastrointestinal	O102:H6	FimH27
GCA_038721465.1	2	B	Human	gastrointestinal	O102:H6	FimH27
GCA_038717835.1	2	B	Human	gastrointestinal	O102:H6	FimH27
GCA_022135745.1	2	B	Human	N/A	O102:H6	FimH27
GCA_013025885.1	2	B	N/A	N/A	O102:H6	FimH27
GCA_032306635.1	2	B	Human	urine/urine-related	H6	FimH27
GCA_022318925.3	2	B	Human	urine/urine-related	O102:H6	FimH27
GCA_037122945.1	2	B	Human	urine/urine-related	O102:H6	FimH27
GCA_036885305.1	2	B	Human	urine/urine-related	O102:H6	FimH27
GCF_026412785.1	2	B	Human	N/A	H6	FimH27
GCA_019230025.1	2	B	Human	urine/urine-related	H6	FimH27
GCA_035081585.1	2	B	Human	urine/urine-related	O102:H6	FimH27
GCA_021378195.3	2	B	Human	urine/urine-related	O102:H6	FimH27
GCA_024168165.3	2	B	Human	blood/blood related	O102:H6	FimH27
GCA_038729795.1	2	B	Human	gastrointestinal	O102:H6	FimH27
GCA_024510605.1	2	B	Human	blood/blood related	O102:H6	FimH27
GCA_019215115.1	2	B	Human	N/A	O102:H6	FimH27
GCA_023344515.3	2	B	Human	urine/urine-related	O102:H6	FimH27
GCA_023342135.3	2	B	Human	abdominal	O102:H6	FimH27
GCA_036531275.1	2	B	Human	tissue/body fluid	O102:H6	FimH27
GCA_014494955.1	2	B	Human	blood/blood related	O102:H6	FimH27
GCA_014494775.1	2	B	Human	blood/blood related	O102:H6	FimH27
GCA_029337695.3	2	B	Human	N/A	O102:H6	FimH27
GCA_032309195.1	2	B	Human	blood/blood related	O102:H6	FimH27
GCA_029429935.1	2	B	Human	gastrointestinal	O102:H6	FimH27
GCA_033285725.2	2	B	Human	blood/blood related	O102:H6	FimH27
GCA_032642485.1	2	B	Human	N/A	O102:H6	FimH27
GCA_025036445.1	2	B	Human	N/A	O102:H6	FimH27
GCA_016761055.1	2	B	Human	urine/urine-related	O102:H6	FimH27
GCA_032037755.2	2	B	Human	N/A	O102:H6	FimH27
GCA_032304815.1	2	B	Human	N/A	O102:H6	FimH27
GCA_029430175.1	2	B	Human	gastrointestinal	O102:H6	FimH27
GCA_029430105.1	2	B	Human	gastrointestinal	H6	FimH27
GCA_019229865.1	2	B	Human	blood/blood related	H6	FimH27
GCA_031781415.1	2	B	Human	N/A	H6	FimH27
GCA_033199915.1	2	B	Human	N/A	H6	FimH27
GCA_014494645.1	2	B	Human	blood/blood related	O102:H6	FimH27
GCA_025036545.1	2	B	Human	N/A	O102:H6	FimH27
GCA_023590485.1	2	B	Human	urine/urine-related	H6	FimH27
GCA_032864355.2	2	B	Human	Respiratory	O102:H6	FimH27
GCA_032177525.1	2	B	Human	N/A	O102:H6	FimH27
GCA_033035555.2	2	B	Human	urine/urine-related	O102:H6	FimH27
GCA_028592815.1	2	B	N/A	N/A	O102:H6	FimH27
GCA_032307555.1	2	B	Human	N/A	H6	FimH27
GCA_032304855.1	2	B	Human	N/A	O102:H6	FimH27
GCA_015245685.1	2	B	Human	urine/urine-related	O102:H6	FimH27
GCF_030014615.1	2	B	Human	urine/urine-related	O102:H6	FimH27
GCA_020409885.1	2	B	Human	N/A	O102:H6	FimH27
GCA_017906295.4	2	B	Human	blood/blood related	O102:H6	FimH27
GCA_034316785.1	2	B	Human	urine/urine-related	O102:H6	FimH27
GCA_027264135.1	2	B	Human	urine/urine-related	O102:H6	FimH27
GCF_030271775.1	2	B	Human	urine/urine-related	O102:H6	FimH27
GCA_024755165.1	2	B	Human	gastrointestinal	O102:H6	FimH27
GCA_015892675.3	2	B	Human	urine/urine-related	O102:H6	FimH27
GCA_031628795.1	2	B	Human	urine/urine-related	O102:H6	FimH27
GCA_031628755.1	2	B	Human	urine/urine-related	O102:H6	FimH27
GCA_014775835.1	2	B	Human	gastrointestinal	O102:H6	FimH27
GCA_028624725.3	2	B	Human	urine/urine-related	O102:H6	FimH27
GCA_031480035.2	2	B	Human	N/A	O102:H6	FimH27
GCA_014775815.1	2	B	Human	gastrointestinal	O102:H6	FimH27
GCA_014793885.1	2	B	Human	gastrointestinal	O102:H6	FimH27
GCA_014778035.1	2	B	Human	gastrointestinal	O102:H6	FimH27
GCA_018046825.1	2	B	Human	gastrointestinal	O102:H6	FimH27
GCA_031953845.1	2	B	Human	N/A	O102:H6	FimH27
GCA_025252635.1	2	B	Human	gastrointestinal	O102:H6	FimH27
GCA_026314555.1	2	B	Human	urine/urine-related	O102:H6	FimH27
GCA_030872075.1	2	B	Human	N/A	O102:H6	FimH27
GCA_014691365.1	2	B	Human	N/A	O102:H6	FimH27
GCA_025684015.1	2	B	Human	N/A	O102:H6	FimH27
GCA_036622575.1	2	B	Human	urine/urine-related	O102:H6	FimH27
GCA_028216615.3	2	B	Human	N/A	O102:H6	FimH27
GCA_013025165.1	2	B	N/A	N/A	O102:H6	FimH27
GCA_015740665.3	2	B	Human	urine/urine-related	O102:H6	FimH27
GCA_031782235.1	2	B	Human	blood/blood related	O102:H6	FimH27
GCA_019215445.1	2	B	Human	N/A	O102:H6	FimH27
GCA_032304175.1	2	B	Human	N/A	O102:H6	FimH27
GCA_024754385.1	2	B	Human	gastrointestinal	O102:H6	FimH27
GCA_030284065.1	2	B	Human	urine/urine-related	O102:H6	FimH27
GCA_012452685.1	2	B	Human	N/A	O102:H6	FimH27
GCA_032307615.1	2	B	Human	N/A	H6	FimH27
GCA_032306215.1	2	B	Human	urine/urine-related	H6	FimH27
GCA_032301035.1	2	B	Human	N/A	H6	FimH27
GCA_031780005.1	2	B	Human	N/A	H6	FimH27
GCA_025269525.1	2	B	Human	blood/blood related	O102:H6	FimH27
GCA_038711035.1	2	B	Human	urine/urine-related	O102:H6	FimH27
GCA_031479995.2	2	B	Human	N/A	O102:H6	FimH27
GCA_034191895.1	2	B	Environment	N/A	O102:H6	FimH27
GCA_038726765.1	2	B	Human	gastrointestinal	O102:H6	FimH27
GCA_032600665.2	2	B	Human	urine/urine-related	O102:H6	FimH27
GCA_039518875.1	2	B	Environment	N/A	O102:H6	FimH27
GCA_038505915.1	2	B	Environment	N/A	O102:H6	FimH27
GCA_019216205.1	2	B	Human	gastrointestinal	O102:H6	FimH27
GCA_032304375.1	2	B	Human	N/A	O102:H6	FimH27
GCA_013716365.3	2	B	Human	gastrointestinal	O102:H6	FimH27
GCA_033033535.2	2	B	Human	N/A	O102:H6	FimH27
GCA_012336635.1	2	B	N/A	N/A	H6	FimH27
GCF_026412745.1	2	B	Human	N/A	O102:H6	FimH27
GCA_028085095.3	2	B	Human	urine/urine-related	O102:H6	FimH27
GCA_020362605.4	2	B	Human	urine/urine-related	O102:H6	FimH27
GCA_012921915.3	2	B	Human	urine/urine-related	O102:H6	FimH27
GCA_036287705.1	2	B	Human	gastrointestinal	O102:H6	FimH27
GCA_031779525.1	2	B	Human	N/A	O102:H6	FimH27
GCA_033199415.1	2	B	Human	urine/urine-related	O102:H6	FimH27
GCA_017739635.3	2	B	Human	gastrointestinal	O102:H6	FimH27
GCA_021451565.3	2	B	Human	Respiratory	O102:H6	FimH27
GCA_032304735.1	2	B	Human	N/A	O102:H6	FimH27
GCA_020786155.1	2	B	Human	N/A	O102:H6	FimH27
GCA_021371555.1	2	B	Human	N/A	O102:H6	FimH27
GCA_019217685.1	2	B	Human	urine/urine-related	H6	FimH27
GCA_030284205.1	2	B	Human	gastrointestinal	O102:H6	FimH27
GCA_019230055.1	2	B	Human	N/A	O102:H6	FimH27
GCA_014495165.1	2	B	Human	blood/blood related	O102:H6	FimH27
GCA_014495135.1	2	B	Human	blood/blood related	O102:H6	FimH27
GCA_037289655.1	2	B	Human	blood/blood related	O102:H6	FimH27
GCA_034930745.1	2	B	Human	urine/urine-related	O102:H6	FimH27
GCA_029833735.3	2	B	Human	urine/urine-related	O102:H6	FimH27
GCA_032752115.2	2	B	Human	N/A	O102:H6	FimH27
GCA_032704705.1	2	B	Human	urine/urine-related	O102:H6	FimH27
GCA_032630705.2	2	B	Human	urine/urine-related	O102:H6	FimH27
GCA_032422585.2	2	B	Human	Respiratory	O102:H6	FimH27
GCA_039665475.1	2	B	Human	urine/urine-related	O102:H6	FimH27
GCA_031560515.2	2	B	Human	N/A	O102:H6	FimH27
GCA_031543825.2	2	B	Human	urine/urine-related	O102:H6	FimH27
GCA_029419015.3	2	B	Human	urine/urine-related	O102:H6	FimH27
GCA_036878345.1	2	B	Human	Respiratory	O102:H6	FimH27
GCA_024419055.3	2	B	Human	urine/urine-related	H6	FimH27
GCA_038100495.1	2	B	Human	urine/urine-related	O102:H6	FimH27
GCA_039632165.1	2	B	Human	N/A	O102:H6	FimH27
GCA_029517455.3	2	B	Human	tissue/body fluid	O102:H6	FimH27
GCA_014494005.1	2	B	Human	blood/blood related	O102:H6	FimH27
GCA_013282195.1	2	B	Environment	N/A	O102:H6	FimH27
GCA_013282355.1	2	B	Environment	N/A	O102:H6	FimH27
GCA_014493845.1	2	B	Human	blood/blood related	O102:H6	FimH27
GCF_000498835.2	2	B	N/A	N/A	O102:H6	FimH27
GCF_000498875.2	2	B	N/A	N/A	O102:H6	FimH27
GCF_003057435.1	2	B	Human	N/A	O102:H6	FimH27
GCA_012611425.1	2	B	N/A	N/A	H6	FimH27
GCA_022139245.1	2	B	Human	N/A	O102:H6	FimH27
GCA_013513435.1	2	B	Human	gastrointestinal	O102:H6	FimH27
GCA_019227445.1	2	B	Human	urine/urine-related	O102:H6	FimH27
GCA_036943965.1	2	B	Human	N/A	O102:H6	FimH27
GCA_031394655.2	2	B	Human	urine/urine-related	O102:H6	FimH27
GCA_033509275.2	2	B	Human	gastrointestinal	O102:H6	FimH27
GCA_032310975.1	2	B	Human	N/A	O102:H6	FimH27
GCA_018589285.1	2	B	Human	tissue/body fluid	O102:H6	FimH27
GCA_018587485.1	2	B	Human	tissue/body fluid	O102:H6	FimH27
GCA_026375455.1	2	B	Human	urine/urine-related	O102:H6	FimH27
GCA_031815775.1	2	B	Human	blood/blood related	O102:H6	FimH27
GCA_030882625.1	2	B	Human	blood/blood related	O102:H6	FimH27
GCA_025034175.1	2	B	Human	N/A	O102:H6	FimH27
GCA_032305935.1	2	B	Human	N/A	H6	FimH27
GCA_020824785.3	2	B	Human	urine/urine-related	O102:H6	FimH27
GCA_022697225.1	2	B	Environment	N/A	O102:H6	FimH27
GCA_013012565.1	2	B	Human	N/A	O102:H6	FimH27
GCA_014779115.1	2	B	Human	urine/urine-related	O102:H6	FimH27
GCA_033408475.1	2	B	Human	urine/urine-related	O102:H6	FimH27
GCA_017901895.1	2	B	Human	N/A	O102:H6	FimH27
GCA_013079245.1	2	B	Human	urine/urine-related	O102:H6	FimH27
GCA_033548295.1	2	B	Human	blood/blood related	O102:H6	FimH27
GCA_013793805.1	2	B	Human	N/A	H6	FimH27
GCA_023780345.1	2	B	Human	urine/urine-related	O102:H6	FimH27
GCA_032833115.1	2	B	Human	N/A	O102:H6	FimH27
GCA_019230465.1	2	B	Human	urine/urine-related	O102:H6	FimH27
GCA_002164635.4	2	B	Human	N/A	O102:H6	FimH27
GCA_031328265.1	2	B	Human	N/A	O102:H6	FimH27
GCA_002164645.3	2	B	Human	N/A	O102:H6	FimH27
GCA_002164595.2	2	B	Human	N/A	O102:H6	FimH27
GCA_013012485.1	2	B	Human	N/A	O102:H6	FimH27
GCF_029360475.1	2	B	Human	N/A	O102:H6	FimH27
GCA_036686885.1	2	B	Human	urine/urine-related	O102:H6	FimH27
GCA_031916005.1	2	B	Human	N/A	O102:H6	FimH27
GCA_036624055.1	2	B	Human	blood/blood related	O102:H6	FimH27
GCA_037935215.1	2	B	Human	Respiratory	O102:H6	FimH27
GCA_033036035.2	2	B	Human	blood/blood related	H6	FimH27
GCF_029360465.1	2	B	Human	N/A	O102:H6	FimH27
GCA_018347325.1	2	B	Human	blood/blood related	O102:H6	FimH27
GCA_035818495.1	2	B	Human	urine/urine-related	O102:H6	FimH27
GCA_032307055.1	2	B	Human	urine/urine-related	H6	FimH27
GCA_031780065.1	2	B	Human	N/A	H6	FimH27
GCF_020168175.1	2	B	Human	N/A	O102:H6	FimH27
GCA_021342085.1	2	B	Human	gastrointestinal	O102:H6	FimH27
GCA_027888135.1	2	B	Human	urine/urine-related	O102:H6	FimH27
GCA_036691725.1	2	B	Human	N/A	O102:H6	FimH27
GCA_029598055.3	2	B	Human	tissue/body fluid	O102:H6	FimH27
GCA_028955825.3	2	B	Human	tissue/body fluid	O102:H6	FimH27
GCA_028547175.3	2	B	Human	urine/urine-related	O102:H6	FimH27
GCA_033546515.1	2	B	Human	blood/blood related	O102:H6	FimH27
GCA_029417435.3	2	B	Human	urine/urine-related	O102:H6	FimH27
GCA_036363965.1	2	B	Human	N/A	O102:H6	FimH27
GCA_038047565.1	2	B	Human	N/A	O102:H6	FimH27
GCA_037881605.1	2	B	Human	blood/blood related	O102:H6	FimH27
GCA_021343395.1	2	B	Human	gastrointestinal	O102:H6	FimH27
GCF_019660385.1	2	B	Human	N/A	O102:H6	FimH27
GCF_019660085.1	2	B	Human	blood/blood related	O102:H6	FimH27
GCA_031781875.1	2	B	Human	N/A	O102:H6	FimH27
GCF_039749655.1	2	B	Human	urine/urine-related	O102:H6	FimH27
GCF_039577805.1	2	B	Human	gastrointestinal	O102:H6	FimH27
GCA_032746475.1	2	B	Environment	N/A	O102:H6	FimH27
GCF_039578545.1	2	B	Human	gastrointestinal	O102:H6	FimH27
GCA_036615175.1	2	B	Human	N/A	O102:H6	FimH27
GCA_032747555.1	2	B	Environment	N/A	O102:H6	FimH27
GCA_036620355.1	2	B	Human	N/A	O102:H6	FimH27
GCA_036615835.1	2	B	Human	N/A	O102:H6	FimH27
GCA_036615155.1	2	B	Human	N/A	O102:H6	FimH27
GCA_019926355.1	2	B	Human	urine/urine-related	O102:H6	FimH27
GCF_039578185.1	2	B	Human	gastrointestinal	O102:H6	FimH27
GCA_036616815.1	2	B	Human	N/A	O102:H6	FimH27
GCA_036616835.1	2	B	Human	N/A	O102:H6	FimH27
GCA_036607585.1	2	B	Human	N/A	O102:H6	FimH27
GCA_036607305.1	2	B	Human	N/A	O102:H6	FimH27
GCF_029360605.1	2	B	Human	N/A	O102:H6	FimH27
GCA_027888395.1	2	B	Human	urine/urine-related	O102:H6	FimH27-like
GCA_027132315.1	2	B	Human	N/A	O102:H6	FimH27
GCF_918347895.1	2	B	Human	gastrointestinal	O102:H6	FimH27
GCA_021342295.1	2	B	Human	gastrointestinal	O102:H6	FimH27
GCA_028461605.3	2	B	Human	Respiratory	O102:H6	FimH27
GCA_032310195.1	2	B	Human	N/A	O102:H6	FimH27
GCA_039710645.1	2	B	Human	blood/blood related	O102:H6	FimH27
GCA_032767975.2	2	B	Human	N/A	O102:H6	FimH27
GCA_013011725.1	2	B	Human	N/A	O102:H6	FimH27
GCA_039776305.1	2	B	Human	urine/urine-related	O102:H6	FimH27
GCA_022145185.1	2	B	Human	N/A	O102:H6	FimH27
GCA_013012365.1	2	B	Human	N/A	O102:H6	FimH27
GCA_030069485.1	2	B	N/A	N/A	H6	FimH27
GCA_030069185.1	2	B	N/A	N/A	O102:H6	FimH27
GCA_038721645.1	2	B	Human	gastrointestinal	O102:H6	FimH27
GCA_019214945.1	2	B	Human	N/A	O102:H6	FimH27
GCA_019896235.1	2	B	Human	N/A	O102:H6	FimH27
GCA_032259345.1	2	B	Human	blood/blood related	O102:H6	FimH27
GCA_004802935.1	2	B	Human	N/A	O102:H6	FimH27
GCA_021371475.1	2	B	Human	Respiratory	O102:H6	FimH27
GCA_027130635.1	2	B	Human	N/A	O102:H6	FimH27
GCA_032311295.1	2	B	Human	N/A	O102:H6	FimH27
GCA_004803295.1	2	B	Human	N/A	O102:H6	FimH27
GCA_008271955.1	2	B	Environment	N/A	O102:H6	FimH27
GCF_030376265.1	2	B	Human	urine/urine-related	O102:H6	FimH27
GCA_022122765.1	2	B	Human	N/A	O102:H6	FimH27
GCF_026411445.1	2	B	Human	N/A	O102:H6	FimH27
GCA_028054775.1	2	B	Human	gastrointestinal	O102:H6	FimH27
GCA_016903815.1	2	B	Human	N/A	O102:H6	FimH27
GCA_026376755.1	2	B	Human	urine/urine-related	O102:H6	FimH27
GCA_023564125.3	2	B	Human	urine/urine-related	O102:H6	FimH27
GCA_032865735.2	2	B	Human	urine/urine-related	O102:H6	FimH27
GCA_021526725.3	2	B	Human	N/A	O102:H6	FimH27
GCA_024918015.1	2	B	Human	blood/blood related	O102:H6	FimH27
GCA_033441135.1	2	B	Human	blood/blood related	O102:H6	FimH27
GCA_033441175.1	2	B	Human	blood/blood related	O102:H6	FimH27
GCA_024917655.1	2	B	Human	blood/blood related	O102:H6	FimH27
GCA_033760405.1	2	B	Human	urine/urine-related	O102:H6	FimH27
GCA_033203935.2	2	B	Human	urine/urine-related	O102:H6	FimH27
GCA_032752195.2	2	B	Human	N/A	O102:H6	FimH27
GCA_032273765.1	2	B	Human	gastrointestinal	O102:H6	FimH27
GCA_036248945.1	2	B	Human	N/A	O102:H6	FimH27
GCA_032601825.1	2	B	Human	N/A	O102:H6	FimH27
GCA_032601805.2	2	B	Human	N/A	O102:H6	FimH27
GCA_035235265.1	2	B	Human	N/A	O102:H6	FimH27
GCA_032864755.2	2	B	Human	urine/urine-related	O102:H6	FimH27
GCA_028646055.3	2	B	Human	urine/urine-related	O102:H6	FimH27
GCA_037157885.1	2	B	Human	gastrointestinal	O102:H6	FimH27
GCA_028630115.1	2	B	Human	blood/blood related	O102:H6	FimH27
GCA_032642445.1	2	B	Human	N/A	O102:H6	FimH27
GCA_021028275.3	2	B	Human	tissue/body fluid	O102:H6	FimH27
GCA_026368815.3	2	B	Human	N/A	O102:H6	FimH27
GCA_032856625.2	2	B	Human	urine/urine-related	O102:H6	FimH27
GCA_033725675.1	2	B	Human	N/A	O102:H6	FimH27
GCA_032704065.2	2	B	Human	urine/urine-related	O102:H6	FimH27
GCA_024417605.3	2	B	Human	tissue/body fluid	H6	FimH27
GCA_028645975.3	2	B	Human	tissue/body fluid	O102:H6	FimH27
GCA_033509255.2	2	B	Human	Respiratory	O102:H6	FimH27
GCA_032774885.2	2	B	Human	urine/urine-related	O102:H6	FimH27
GCA_032865125.2	2	B	Human	N/A	O102:H6	FimH27
GCA_033577795.2	2	B	Human	tissue/body fluid	O102:H6	FimH27
GCA_032979325.2	2	B	Human	Respiratory	O102:H6	FimH27
GCA_032601465.2	2	B	Human	N/A	O102:H6	FimH27
GCA_032601445.2	2	B	Human	N/A	O102:H6	FimH27
GCA_033285965.2	2	B	Human	N/A	O102:H6	FimH27
GCA_032642985.1	2	B	Human	N/A	O102:H6	FimH27
GCA_023064295.3	2	B	Human	urine/urine-related	O102:H6	FimH27
GCA_024922445.3	2	B	Human	N/A	O102:H6	FimH27
GCA_038390595.1	2	B	Human	blood/blood related	O102:H6	FimH27
GCA_032862235.2	2	B	Human	N/A	O102:H6	FimH27
GCA_003007915.1	2	B	Human	blood/blood related	O102:H6	FimH27
GCA_003031795.1	2	B	Human	urine/urine-related	O102:H6	FimH27
GCA_004564175.1	2	B	Human	urine/urine-related	O102:H6	FimH27
GCA_019230105.1	2	B	Human	urine/urine-related	H6	FimH27
GCA_012642825.1	2	B	Human	urine/urine-related	O102:H6	FimH27
GCA_026407565.1	2	B	N/A	N/A	O102:H6	FimH27
GCA_030167285.1	2	B	Human	blood/blood related	O102:H6	FimH27
GCA_029429745.1	2	B	Human	gastrointestinal	H6	FimH27
GCA_015962325.4	2	B	Human	urine/urine-related	H6	FimH27
GCA_032307755.1	2	B	Human	N/A	H6	#N/A
GCA_032307495.1	2	B	Human	N/A	H6	FimH27
GCA_023456415.1	2	B	N/A	N/A	O102:H6	FimH27
GCA_014625455.1	2	B	Human	urine/urine-related	O102:H6	FimH27
GCA_032997585.2	2	B	Human	urine/urine-related	O102:H6	FimH27
GCA_022141885.1	2	B	Human	N/A	O102:H6	FimH27
GCA_022136485.1	2	B	Human	N/A	O102:H6	FimH27
GCA_016586975.1	2	B	N/A	N/A	O102:H6	FimH27
GCA_016586635.1	2	B	N/A	N/A	O102:H6	FimH27
GCA_016586815.1	2	B	N/A	N/A	O102:H6	FimH27
GCA_016586755.1	2	B	N/A	N/A	O102:H6	FimH27
GCA_014898615.1	2	B	Human	blood/blood related	N/A	No FimH type found.
GCA_033023135.1	2	B	Human	urine/urine-related	O102:H6	FimH27
GCA_038725855.1	2	B	Human	gastrointestinal	O102:H6	FimH27
GCA_038712865.1	2	B	Human	tissue/body fluid	O102:H6	FimH27
GCA_025682975.1	2	B	Human	gastrointestinal	O102:H6	FimH27
GCA_036531715.1	2	B	Human	urine/urine-related	O102:H6	FimH27
GCA_032741955.1	2	B	Human	urine/urine-related	O102:H6	FimH27
GCA_032307655.1	2	B	Human	N/A	H6	FimH27
GCA_031061575.1	2	B	Human	N/A	H6	FimH27
GCA_033545395.1	2	B	Human	blood/blood related	O102:H6	FimH27
GCA_022120095.1	2	B	Human	N/A	O102:H6	FimH27
GCA_032296185.1	2	B	Human	urine/urine-related	O102:H6	FimH27
GCA_037736485.1	2	B	Human	urine/urine-related	O102:H6	FimH27
GCA_038416645.1	2	B	Human	urine/urine-related	O102:H6	FimH27
GCA_031460705.1	2	B	Human	urine/urine-related	O102:H6	FimH27
GCA_017896545.1	2	B	Human	N/A	O102:H6	FimH27
GCF_026412065.1	2	B	Human	N/A	O102:H6	FimH27
GCA_032782965.2	2	B	Human	Respiratory	O102:H6	FimH27
GCA_015959785.2	2	B	Human	urine/urine-related	H6	FimH27
GCA_032307515.1	2	B	Human	urine/urine-related	H6	FimH27
GCA_015741255.3	2	B	Human	urine/urine-related	O102:H6	FimH27
GCA_017733235.1	2	B	Human	N/A	O102:H6	FimH27
GCF_030271685.1	2	B	Human	tissue/body fluid	O102:H6	FimH27
GCF_030014635.1	2	B	Human	tissue/body fluid	O102:H6	FimH27
GCA_025039695.1	2	B	Human	N/A	O102:H6	FimH27
GCA_030793945.1	2	B	Human	tissue/body fluid	O102:H6	FimH27
GCA_030793845.1	2	B	Human	gastrointestinal	O102:H6	FimH27
GCA_029430185.1	2	B	Human	gastrointestinal	O102:H6	FimH27
GCA_029428355.1	2	B	Human	gastrointestinal	O102:H6	FimH27
GCA_025039615.1	2	B	Human	N/A	O102:H6	FimH27
GCA_032308815.1	2	B	Human	urine/urine-related	H6	FimH27
GCA_019216155.1	2	B	Human	gastrointestinal	H6	FimH27
GCA_019216945.1	2	B	Human	gastrointestinal	O102:H6	FimH27
GCA_018118525.1	2	B	Human	gastrointestinal	O102:H6	FimH27
GCA_014495245.1	2	B	Human	blood/blood related	O102:H6	FimH27
GCA_025036565.1	2	B	Human	N/A	O102:H6	FimH27
GCA_021371635.1	2	B	Human	N/A	O102:H6	FimH27
GCA_034295735.1	2	B	Human	Respiratory	O102:H6	FimH27
GCA_015887885.1	2	B	Human	urine/urine-related	H6	FimH27
GCF_030014495.1	2	B	Human	urine/urine-related	O102:H6	FimH27
GCA_022420245.3	2	B	Human	urine/urine-related	O102:H6	FimH27
GCA_034484965.1	2	B	Human	blood/blood related	O102:H6	FimH27
GCA_032869195.2	2	B	Human	blood/blood related	O102:H6	FimH27
GCA_032868955.2	2	B	Human	blood/blood related	O102:H6	FimH27
GCA_032809185.2	2	B	Human	N/A	O102:H6	FimH27
GCA_040038685.1	2	B	Human	urine/urine-related	O102:H6	FimH27
GCA_032311135.1	2	B	Human	N/A	O102:H6	FimH27
GCA_032849485.2	2	B	Human	urine/urine-related	O102:H6	FimH27
GCA_033568695.2	2	B	Human	blood/blood related	O102:H6	FimH27
GCA_031208945.2	2	B	Human	urine/urine-related	O102:H6	FimH27
GCA_029048785.3	2	B	Human	Respiratory	O102:H6	FimH27
GCA_029485245.3	2	B	Human	urine/urine-related	O102:H6	FimH27
GCA_032979205.2	2	B	Human	Respiratory	O102:H6	FimH27
GCA_015599525.4	2	B	Human	urine/urine-related	O102:H6	FimH27
GCA_022122805.1	2	B	Human	N/A	O102:H6	FimH27
GCA_023472795.1	2	B	Human	N/A	O102:H6	FimH27
GCA_022161345.1	2	B	Human	N/A	O102:H6	FimH27
GCA_024980255.1	2	B	Human	N/A	O102:H6	FimH27
GCA_021543555.1	2	B	Human	N/A	O102:H6	FimH27
GCF_026411745.1	2	B	Human	N/A	H6	FimH27
GCA_033900905.1	2	B	Human	N/A	O102:H6	FimH27
GCA_012426405.1	2	B	Human	N/A	O102:H6	FimH27
GCA_018038505.1	2	B	Human	tissue/body fluid	O102:H6	FimH27
GCA_019228165.1	2	B	Human	N/A	O102:H6	FimH27
GCA_030284005.1	2	B	Human	gastrointestinal	O102:H6	FimH27
GCA_019217625.1	2	B	Human	N/A	O102:H6	FimH27
GCA_012118055.1	2	B	N/A	N/A	O102:H6	FimH27
GCA_029429615.1	2	B	Human	gastrointestinal	H6	FimH27
GCA_030284165.1	2	B	Human	gastrointestinal	O102:H6	FimH27
GCA_019230545.1	2	B	Human	N/A	O102:H6	FimH27
GCA_032258285.1	2	B	Human	urine/urine-related	O102:H6	FimH27
GCA_030284265.1	2	B	Human	urine/urine-related	O102:H6	FimH27
PEC1013	2	B	Animal	N/A	O102:H6	FimH27
GCA_025879705.1	2	B	Human	gastrointestinal	H6	FimH27
GCF_947390125.1	2	B	Human	N/A	O102:H6	FimH27
GCA_029431435.1	2	B	Human	gastrointestinal	H6	FimH27
GCA_017135155.1	2	B	Human	gastrointestinal	O102:H6	FimH27
GCA_029432035.1	2	B	Human	urine/urine-related	O102:H6	FimH27
GCA_024754605.1	2	B	Human	gastrointestinal	O102:H6	FimH27
GCA_032303935.1	2	B	Human	N/A	H6	FimH27
GCA_022502045.1	2	B	Animal	N/A	O102:H6	FimH27
GCA_024754935.1	2	B	Human	gastrointestinal	O102:H6	FimH27
GCA_024754845.1	2	B	Human	gastrointestinal	O102:H6	FimH27
GCA_024754515.1	2	B	Human	gastrointestinal	O102:H6	FimH27
GCA_029432265.1	2	B	Human	blood/blood related	O102:H6	FimH27
GCA_036038915.1	2	B	Human	N/A	O102:H6	FimH27
GCA_025038105.1	2	B	Human	N/A	O102:H6	FimH27
GCF_003709075.1	2	B	Human	N/A	O102:H6	FimH27
GCF_002155845.1	2	B	Human	N/A	O102:H6	FimH27
GCA_029432465.1	2	B	Human	gastrointestinal	H6	FimH27
GCA_031782795.1	2	B	Human	N/A	O102:H6	FimH27
GCA_031783295.1	2	B	Human	N/A	O102:H6	FimH27
GCA_032303855.1	2	B	Human	urine/urine-related	O102:H6	FimH27-like
GCA_025039375.1	2	B	Human	N/A	O102:H6	FimH27
GCA_038712735.1	2	B	Human	urine/urine-related	O102:H6	FimH27
GCA_022145245.1	2	B	Human	N/A	O102:H6	FimH27
GCA_003628335.1	2	B	Human	blood/blood related	O102:H6	FimH27
GCA_032536185.1	2	B	Human	urine/urine-related	O102:H6	FimH27
GCA_029431275.1	2	B	Human	gastrointestinal	O102:H6	FimH27
GCA_003007935.1	2	B	Human	blood/blood related	O102:H6	FimH27
GCA_032317335.1	2	B	Human	N/A	H6	FimH27
GCA_022152185.1	2	B	Human	N/A	O102:H6	FimH27
GCA_022158165.1	2	B	Human	N/A	O102:H6	FimH27
GCA_022122445.1	2	B	Human	N/A	O102:H6	FimH27
GCA_021545885.1	2	B	Human	N/A	O102:H6	FimH27
GCA_022157085.1	2	B	Human	N/A	O102:H6	FimH27
GCA_022162885.1	2	B	Human	N/A	O102:H6	FimH27
GCA_031780385.1	2	B	Human	urine/urine-related	O102:H6	FimH27
GCA_018038865.1	2	B	Human	gastrointestinal	O102:H6	FimH27
GCA_032037735.2	2	B	Human	N/A	O102:H6	FimH27
GCA_032306455.1	2	B	Human	urine/urine-related	H6	FimH27
GCA_029429595.1	2	B	Human	gastrointestinal	O102:H6	FimH27
GCA_029434625.1	2	B	Human	urine/urine-related	O102:H6	FimH27
GCA_029434605.1	2	B	Human	urine/urine-related	O102:H6	FimH27
GCA_025684555.1	2	B	Human	gastrointestinal	O102:H6	FimH27
GCA_025682935.1	2	B	Human	gastrointestinal	O102:H6	FimH27
GCA_025682915.1	2	B	Human	urine/urine-related	O102:H6	FimH27
GCA_013132355.3	2	B	Human	urine/urine-related	O102:H6	FimH27
GCF_929614905.1	2	B	Human	N/A	O102:H6	FimH27
GCF_929614925.1	2	B	Human	N/A	O102:H6	FimH27
GCA_039776515.1	2	B	Human	blood/blood related	O102:H6	FimH27
GCA_030069435.1	2	B	N/A	N/A	O102:H6	FimH27
GCA_021130945.1	6	C	Human	blood/blood related	O102:H6	FimH27
GCA_029962965.1	6	C	Human	Respiratory	O102:H6	FimH27
GCA_029890115.1	6	C	Human	urine/urine-related	O102:H6	FimH27
GCA_013015405.1	6	C	N/A	N/A	O102:H6	FimH27
GCA_012302245.1	6	C	Human	N/A	O102:H6	FimH27
GCA_033441355.1	6	C	Human	blood/blood related	O102:H6	FimH27
GCA_024918815.1	6	C	Human	blood/blood related	O102:H6	FimH27
GCA_012870755.1	6	C	Human	N/A	O102:H6	FimH27
GCF_039548675.1	6	C	Human	N/A	O102:H6	FimH27
GCA_033286865.2	6	C	Human	urine/urine-related	O102:H6	FimH27
GCA_025667115.1	6	C	Human	N/A	O102:H6	FimH27
GCA_032258205.1	6	C	Human	urine/urine-related	O102:H6	FimH27
GCA_014482055.1	6	C	Human	blood/blood related	O102:H6	FimH27
GCA_033546265.1	6	C	Human	blood/blood related	O102:H6	FimH27
GCA_031855505.1	6	C	Human	blood/blood related	O102:H6	FimH27
GCA_038713875.1	6	C	Human	urine/urine-related	O102:H6	FimH27
GCA_013026525.1	6	C	N/A	N/A	O102:H6	FimH27
GCA_012448205.1	6	C	Human	urine/urine-related	O102:H6	FimH27
GCA_026539765.1	6	C	Human	N/A	O102:H6	FimH27
GCA_026539505.1	6	C	Human	N/A	O102:H6	FimH27
GCA_012855855.1	6	C	Human	N/A	O102:H6	FimH27
GCA_026539865.1	6	C	Human	N/A	O102:H6	FimH27
GCA_013081225.1	6	C	N/A	N/A	O102:H6	FimH27
GCA_016662245.1	6	C	N/A	N/A	O102:H6	FimH27
GCA_009907925.1	6	C	Human	urine/urine-related	O102:H6	FimH27
GCA_032257805.1	6	C	Human	blood/blood related	O102:H6	FimH27
GCA_023130425.1	6	C	Human	urine/urine-related	O102:H6	FimH27
GCA_027550805.1	6	C	Human	N/A	H6	FimH27
GCA_003937765.1	6	C	Human	N/A	O102:H6	FimH27
GCF_905134145.1	6	C	Human	gastrointestinal	O102:H6	FimH27
GCF_905134025.1	6	C	Human	gastrointestinal	O102:H6	FimH27
GCA_012529055.1	6	C	Human	tissue/body fluid	O102:H6	FimH27
GCA_017902235.1	6	C	Human	N/A	O102:H6	FimH27
GCA_012535735.1	6	C	Human	blood/blood related	O102:H6	FimH27
GCA_026132725.1	6	C	Human	blood/blood related	O102:H6	FimH27
GCA_014477675.1	6	C	Human	blood/blood related	O102:H6	FimH27
GCA_018555795.1	6	C	Human	N/A	O102:H6	FimH27
GCA_014082425.1	6	C	Human	gastrointestinal	O102:H6	FimH27
GCA_025046075.1	6	C	Human	N/A	O102:H6	FimH27
GCA_025269425.1	6	C	Human	gastrointestinal	O102:H6	FimH27
GCA_031944925.1	6	C	Human	N/A	O102:H6	FimH27
GCA_031952925.1	6	C	Human	N/A	O102:H6	FimH27
GCF_026413085.1	6	C	Human	N/A	H6	FimH27
GCA_026384995.1	6	C	Human	urine/urine-related	O102:H6	FimH27
GCF_015693425.1	6	C	Human	blood/blood related	O102:H6	FimH27
GCA_014094355.1	6	C	Human	N/A	O102:H6	FimH27
GCA_023387475.1	6	C	Human	gastrointestinal	O102:H6	FimH27
GCA_001030515.1	6	C	Human	N/A	O102:H6	FimH27
GCF_013169575.1	6	C	Human	gastrointestinal	O102:H6	FimH27
GCF_001615805.1	6	C	Animal	N/A	O102:H6	FimH27
GCA_017136555.1	6	C	Human	N/A	O102:H6	FimH27
GCA_003856675.1	6	C	Human	gastrointestinal	O102:H6	FimH27
GCA_012535555.1	6	C	Human	blood/blood related	O102:H6	FimH27
GCA_025824325.1	6	C	Animal	N/A	O102:H6	FimH27
GCF_006229505.1	6	C	Human	N/A	O102:H6	FimH27
GCA_025368155.1	6	C	Human	N/A	O102:H6	FimH27
GCA_017001235.1	6	C	Human	urine/urine-related	O102:H6	FimH27
GCA_013018685.1	6	C	N/A	N/A	O102:H6	FimH27
GCA_018343255.1	6	C	Animal	N/A	O102:H6	FimH27
GCA_014484295.1	6	C	Animal	N/A	O102:H6	FimH27
GCA_033983275.1	6	C	Human	gastrointestinal	O102:H6	FimH27
GCA_034029015.1	6	C	Human	urine/urine-related	O102:H6	FimH27
GCA_034023935.1	6	C	Human	gastrointestinal	O102:H6	FimH27
GCA_030873015.1	6	C	Human	Respiratory	O102:H6	FimH27
GCA_018174315.1	6	C	N/A	N/A	O102:H6	FimH27
GCA_017842155.1	6	C	Human	urine/urine-related	O102:H6	#N/A
GCF_023101615.1	6	C	Human	N/A	O102:H6	FimH27
GCA_014778135.1	6	C	Human	urine/urine-related	O102:H6	FimH27
GCA_014099665.1	6	C	Human	N/A	O102:H6	FimH27
GCA_014100295.1	6	C	Human	N/A	O102:H6	FimH27
GCA_025667945.1	6	C	Human	N/A	O102:H6	FimH27
GCA_025666355.1	6	C	Human	N/A	O102:H6	FimH27
GCA_025667285.1	6	C	Human	N/A	O102:H6	FimH27
GCA_025667215.1	6	C	Human	N/A	O102:H6	FimH27
GCA_012789175.1	6	C	Human	N/A	O102:H6	FimH27
GCA_002788115.1	6	C	N/A	N/A	O102:H6	FimH27
GCA_012980195.1	6	C	Human	N/A	O102:H6	FimH27
GCA_012529955.1	6	C	Human	N/A	O102:H6	FimH27
GCA_029410475.1	6	C	Human	N/A	O102:H6	FimH27
GCA_017001395.1	6	C	Human	urine/urine-related	O102:H6	FimH27
GCA_013015435.1	6	C	N/A	N/A	O102:H6	FimH27
GCA_012673135.1	6	C	Human	blood/blood related	O102:H6	FimH27
GCA_034024295.1	6	C	Human	gastrointestinal	O102:H6	FimH27
GCA_034029275.1	6	C	Human	etc	O102:H6	FimH27
GCA_034025515.1	6	C	Human	urine/urine-related	O102:H6	FimH27
GCA_022100055.1	6	C	Human	N/A	O102:H6	FimH27
GCA_022102435.1	6	C	Human	N/A	O102:H6	FimH27
GCF_006229865.1	6	C	Human	N/A	O102:H6	FimH27
GCA_900448135.1	6	C	Human	gastrointestinal	O102:H6	FimH27
GCA_013029705.1	6	C	N/A	N/A	O102:H6	FimH27
GCA_013029645.1	6	C	N/A	N/A	O102:H6	FimH27
GCF_006232725.1	6	C	Human	N/A	H6	FimH27
GCF_006230465.1	6	C	Human	N/A	O102:H6	FimH27
GCA_013018315.1	6	C	N/A	N/A	O102:H6	FimH27
GCA_013026745.1	6	C	N/A	N/A	O102:H6	FimH27
GCA_025367735.1	6	C	Human	N/A	H6	FimH27
GCA_014097875.1	6	C	Human	N/A	O102:H6	FimH27
GCF_900406595.1	6	C	Human	gastrointestinal	O102:H6	FimH27
GCA_024472385.1	6	C	Human	blood/blood related	O102:H6	FimH27
GCA_029411195.1	6	C	Human	N/A	O102:H6	FimH27
GCA_018599855.1	6	C	Human	gastrointestinal	H6	FimH27
GCA_026327475.1	6	C	Human	N/A	O102:H6	FimH27
GCA_032307035.1	6	C	Human	N/A	H6	FimH27
GCA_016676015.1	6	C	N/A	N/A	O102:H6	FimH27
GCA_016694415.1	6	C	N/A	N/A	O102:H6	FimH27
GCA_016675015.1	6	C	N/A	N/A	O102:H6	FimH27
GCA_016674015.1	6	C	N/A	N/A	O102:H6	FimH27
GCA_013026375.1	6	C	N/A	N/A	O102:H6	FimH27
GCA_012299725.1	6	C	Human	blood/blood related	O102:H6	FimH27
GCA_032648125.1	6	C	Human	gastrointestinal	O102:H6	FimH27
GCA_032647565.1	6	C	Human	tissue/body fluid	O102:H6	FimH27
GCA_017056235.1	6	C	Human	gastrointestinal	O102:H6	FimH27
GCA_019216145.1	6	C	Human	N/A	H6	FimH27
GCF_916160215.1	6	C	Human	N/A	O102:H6	FimH27
GCA_025254025.1	6	C	Human	gastrointestinal	O102:H6	FimH27
GCA_013078585.1	6	C	Human	blood/blood related	O102:H6	FimH27
GCA_023781345.1	6	C	Human	urine/urine-related	O102:H6	FimH27
GCA_013079105.1	6	C	Human	tissue/body fluid	O102:H6	FimH27
GCA_029740105.1	6	C	N/A	N/A	O102:H6	FimH27
GCA_014469895.1	6	C	Human	N/A	O102:H6	FimH27
GCA_033899285.1	6	C	Human	N/A	O102:H6	FimH27
GCA_013026185.1	6	C	N/A	N/A	O102:H6	FimH27
GCA_036688145.1	6	C	Animal	N/A	O102:H6	FimH27
GCA_029093385.1	6	C	Human	urine/urine-related	O102:H6	FimH27
GCA_013076925.1	6	C	Environment	N/A	O102:H6	FimH27
GCA_029004635.1	6	C	Human	gastrointestinal	O102:H6	FimH27
GCA_021454465.1	6	C	N/A	N/A	O102:H6	FimH27
GCA_021088045.1	6	C	Human	N/A	O102:H6	FimH27
GCA_013078325.1	6	C	Human	urine/urine-related	O102:H6	FimH27
GCA_016445585.1	6	C	Human	N/A	O102:H6	FimH27
GCA_023774075.1	6	C	Human	urine/urine-related	O102:H6	FimH27
GCA_031525945.1	6	C	Human	gastrointestinal	O102:H6	FimH27
GCA_019227725.1	6	C	Human	N/A	O102:H6	FimH27
GCA_018600005.1	6	C	Human	urine/urine-related	O102:H6	FimH27
GCA_012984715.1	6	C	Human	N/A	O102:H6	FimH27
GCA_018589175.1	6	C	Human	urine/urine-related	O102:H6	FimH27
GCA_018587425.1	6	C	Human	urine/urine-related	H6	FimH27
GCA_002223555.1	6	C	Human	N/A	O102:H6	FimH27
GCA_016390695.1	6	C	Human	urine/urine-related	O102:H6	FimH27
GCA_030870605.1	6	C	Human	urine/urine-related	O102:H6	FimH27
GCA_026221055.1	6	C	N/A	N/A	O102:H6	FimH27
GCA_014161275.1	6	C	Animal	N/A	O102:H6	FimH27
GCA_014159035.1	6	C	Animal	N/A	O102:H6	FimH27
GCA_028502625.1	6	C	Human	blood/blood related	O102:H6	FimH27
GCA_028488625.1	6	C	Human	urine/urine-related	O102:H6	FimH27
GCA_012448025.1	6	C	Human	Respiratory	O102:H6	FimH27
GCA_013605175.1	6	C	Human	N/A	O102:H6	FimH27
GCA_003731365.1	6	C	Human	N/A	O102:H6	FimH27
GCA_018347405.1	6	C	Human	blood/blood related	O102:H6	FimH27
GCA_018347225.1	6	C	Human	blood/blood related	O102:H6	FimH27
GCA_019217585.1	6	C	Human	N/A	O102:H6	FimH27
GCA_013078785.1	6	C	Human	tissue/body fluid	O102:H6	FimH27
GCA_012502915.1	6	C	Human	urine/urine-related	O102:H6	FimH27
GCF_011077065.1	6	C	Animal	N/A	O102:H6	FimH27
GCA_030801305.1	6	C	Human	N/A	O102:H6	FimH27
GCA_021145605.1	6	C	Human	N/A	O102:H6	FimH27
GCA_018051865.1	6	C	Human	blood/blood related	O102:H6	FimH27
GCA_034539735.1	6	C	Animal	N/A	O102:H6	FimH27
GCA_012982015.1	6	C	Human	N/A	O102:H6	FimH27
GCA_018587025.1	6	C	Human	tissue/body fluid	O102:H6	FimH27
GCA_012981275.1	6	C	Human	N/A	O102:H6	FimH27
GCA_026690335.1	6	C	Human	N/A	O102:H6	FimH27
GCA_009907915.1	6	C	Human	urine/urine-related	O102:H6	FimH27
GCA_009907885.1	6	C	Human	urine/urine-related	O102:H6	FimH27
GCA_009907875.1	6	C	Human	etc	O102:H6	FimH27
GCA_031328555.1	6	C	Human	gastrointestinal	O102:H6	FimH27
GCA_017737435.1	6	C	Human	gastrointestinal	O102:H6	FimH27
GCA_017736895.1	6	C	Human	gastrointestinal	O102:H6	FimH27
GCA_000522325.1	6	C	N/A	N/A	O102:H6	FimH27
GCA_015013675.1	6	C	Human	urine/urine-related	O102:H6	FimH27
GCA_026046495.1	6	C	Human	N/A	O102:H6	FimH27
GCA_018590285.1	6	C	Human	gastrointestinal	O102:H6	FimH27
GCF_018420815.1	6	C	Human	urine/urine-related	O102:H6	FimH27
GCA_015644195.1	6	C	Human	gastrointestinal	O102:H6	FimH27
GCA_027866085.1	6	C	Human	gastrointestinal	O102:H6	FimH27
GCA_022988025.1	6	C	Human	gastrointestinal	O102:H6	FimH27
